# Supplementary material for: A Bioinformatics Approach to Explore MicroRNAs as Tools to Bridge Pathways Between Plants and Animals. Is DNA Damage Response (DDR) a Potential Target Process?
Source: Front Plant Sci. 2019 Nov 26;10:1535. doi: 10.3389/fpls.2019.01535 (PMC6901925; doi:10.3389/fpls.2019.01535)
Supplement: Supplementary file 2 [file Table_2.xlsx]

## Sheet: Homo sapiens
Network-based analysis datasheet relative to Homo sapiens. For each species, the genes of each cluster are reported, using gLay and ClusterOne as clustering algorithms. Enriched Biological Processes are reported for each cluster (GO Terms column), as well as the genes relative to each term and the miRNAs (in brackets) targeting each gene (Genes and associated miRNAs column). The "GeneMania" label…
Network information
Organism	Homo sapiens		Cluster Score
Initial Filters	-36.5 MFE, max. 50 genes/miRNA		ClusterOne -> gLay	32.06%
Dataset GeneMania	Co-expression, Genetic Interactions.
Network Nodes	753
Edges	20795
Clustering tools	gLay, ClusterONE
Enrichment Analysis	ClueGO - BP (Evidence =All, Network Specificity =75%, Enrichment (Right-sided hypergeometric test), Benjamini Hochberg correction for multiple testing,
Enrichment Filters	P-value <0.05; the GO terms that contain genes inserted by Genemania, not targeted by miRNAs were excluded
gLay	Cluster1		Cluster2		Cluster3		Cluster4		Cluster5				ClusterONE	Cluster1		Cluster2		Cluster3
	AAK1		CUEDC1		TOLLIP		DOK3		POLR2J2					HMGA1		KCNQ1		PALM
	ABL2		ZC3H4		KLHL9		CHST13		RAB43					MAPKAP1		CELF2		NUDT16
	ABTB2		PPP4C		UBE3B		BPIFB2		IL13RA1					MAZ		KCTD20		PAIP2B
	ACVR1B		PRKAB1		WDR20		PEAR1		CAMK2N1					SLC25A1		MAPKAP1		PDE6G
	ADAMTS10		MGRN1		YWHAG		NUDT16							PEX16		DNAL1		STXBP1
	ADAMTS16		PSEN1		UGGT1		GLYCTK							PHF15		BACH2		GSK3A
	ADAMTS2		LSM14B		RERE		ELMSAN1							GSK3A		STXBP1		RNF187
	ADARB2		WDTC1		LCP1		MARCH9							TRIM28		GSK3A		ST8SIA1
	ADRA2B		RNPS1		C7orf29		DERL3							RAB11FIP5		TRIM28		TNFSF8
	AIPL1		LUC7L		NACC2		CYB561D1							RNF187		ST8SIA1		ZDHHC18
	ALS2CL		SLC25A10		METTL21A		FAM167A							STARD3		KLF15		ACVRL1
	ANKLE1		FOXK1		ZNF559		PLXNA1							C19orf77		KLHL9		HCRTR1
	ANKRD13B		SLC7A5		ZNF578									PEAR1		MDM2		DCX
	ANKRD23		ZNF512B		RAB3D									TUFM		MSL3		DHH
	ANO6		GSTT1		BCL2L11									ZDHHC18		SWSAP1		DRP2
	ARHGDIG		SUPT5H		C12orf76									CYCS		ACVRL1		ELAVL3
	ARHGEF4		STK35		SDC3									SWSAP1		BTNL9		ELN
	ARL10		POLR3H		MR1									PAICS		CDS2		EPB41
	ARPP21		THAP11		PODXL									PEMT		PODXL		SYT1
	ATG9B		AGPAT3		CHI3L1									PHB2		PUM2		SYT2
	ATP11A		PPP2R1A		KANK2									PTDSS2		RAB3GAP1		KCNC1
	ATP1B2		AKT2		WHSC1									DGCR2		CPN2		VENTX
	ATP2B3		TP53BP2		PRKCB									CRY2		ELAVL3		KIF1B
	B3GAT1		ARHGEF17		SIN3A									HDGF		RNF115		STX1A
	BACH1		TXNRD1		PUM2									MGLL		EPB41		NEURL
	BACH2		BCR		S100A16									LSM7		GALNT10		ANKRD13B
	BAI2		SMCR7		RAB3GAP1									NFE2L1		GDNF		ARL10
	BMF		AMIGO3		LDLRAD3									P2RX4		SLMO2		FSTL3
	BMP8A		USB1		RNF115									SPG7		IGSF3		GNB3
	C10orf55		SGSM3		TNFRSF1B									CYB5R3		SYT1		ESPNL
	C10orf67		CLCN2		RNF170									ATP1A3		TAPT1		MSANTD1
	C19orf77		PGPEP1		LOXL3									AP3D1		MGLL		RIMS3
	C1QL2		C16orf59		RND1									ATG9A		KIF1B		SLIT1
	C1orf111		CYTH2		VDR									CAPNS1		TSPYL4		GLTP
	C2CD4C		SMIM12		AGAP1									MEX3D		MPRIP		NACC1
	C2orf57		SGSM1		TAPT1									FOXM1		NFE2L1		NXPH4
	C2orf71		SRM		AGPAT5									PLCXD1		XYLT1		EFR3B
	C6orf89		DYRK1B		COL1A1									BAIAP2		P2RX4		PTK6
	CABP7		CLPP		TMEM245									LRPAP1		RASL12		NAPB
	CACNA1A		TMEM120B		APLP2									CUEDC1		FXR1		TMEM184A
	CACNG4		COX19		KIF1B									ZC3H4		ATP1A3		MAP3K10
	CALML6		FAM57A		NANP									HOXC10		ZNF217		KSR2
	CAMK1G		FKRP		ARHGAP10									MGRN1		HS6ST3		SFXN5
	CAMKK1		TTC31		DIP2C									LSM14B		NACC1		POLR3H
	CAPN14		ARF3		TSPYL4									SUPT5H		SMOC2		CEMP1
	CASKIN1		BAD		BTBD9									PPP2R1A		ANO6		RAPGEFL1
	CASZ1		SLC39A1		ZNF557									SMCR7		CAMKK1		SDC3
	CBX2		KLF13		TNRC6B									SGSM3		CBX5		MYCL1
	CBX5		ZKSCAN2		FRMD8									SIN3A		RGMA		CAPN14
	CCR4		ZC3H18		DIS3									PGPEP1		GSTT1		SMIM12
	CD209		ZNF768		BET1L									SRM		C12orf76		SGSM1
	CD83		MAFG		NIPA2									CLPP		VDR		SYN2
	CD99L2		ALG3		C10orf54									TMEM120B		AAK1		AIPL1
	CDH22		C7orf49		GPRC5C									ARF3		DIP2C		ATP2B3
	CELF2		MFAP2		ZNF701									BAD		ADARB2		CHST1
	CELF5		DNAL4		ANKRD33B									ZC3H18		BACH1		CNTN2
	CEMP1		GLTPD1		ITPR2									EPS15L1		BTBD9		AAK1
	CEP41		DUSP2		SP100									FZR1		C6orf89		MAT1A
	CERS1		GTF3C2		INO80									INF2		CASZ1		ADARB2
	CHRNA4		SLC39A3		UQCC									INO80		CSNK1G1		MFAP2
	CHST1		DEF8		NUDT9									UBE2I		FOSL2		EFNA3
	CHST2		FOSL2		CNNM4									NF2		ITPR2		FZR1
	CHST6		EPS15L1		CABLES1									SAP30BP		KIRREL3		H6PD
	CLDN19		NOP16		CASP10									NUDT18		NAV1		KAZN
	CLDN7		FZR1		TPCN1									MAFF		MBP		KIRREL3
	CLEC2L		TMEM110		NAV1									RAB35		DMXL1		KRT71
	CLEC3B		OGFOD3		VOPP1									RBM14		PGBD5		LHFPL4
	CLN8		GADD45B		UBE2J2									ZNF862		PHF21B		NCS1
	CNGA2		INF2		DMXL1									RPS6KA4		SDK2		MBP
	CNTD2		SLC38A5		ZNF304									SGSM2		PHF17		NFAM1
	CNTN2		KANSL1		FMNL3									STX16		TEAD1		MLLT1
	CPEB1		KAZN		FXR1									TRAF2		PVR		MSI1
	CPN2		SF3B5		PHF17									UNK		RAB35		HOXB13
	CRTC1		ARHGAP35		STXBP4									CNN2		ADAMTS2		PNMAL2
	CSDC2		MAX		GPBP1L1									DEAF1		ADCY9		SRRM3
	CSNK1G1		UBE2I		SUFU									KHSRP		TPM1		TEAD1
	DCAF4L2		COQ4		FAM219B									MICALL1		C14orf132		PKP1
	DCX		CX3CL1		PVR									PVRL2		TNFAIP2		PVR
	DHH		NF2		TMEM185B									RPUSD1		TRAM2		ST8SIA2
	DISC1		NUDT18		ZBTB47									TCOF1		CLIP3		RIOK3
	DLGAP1		SAP30BP		C1orf109									REEP6		ZBTB40		ABCA3
	DLGAP2		KDELR1		NOTCH1									AP5S1		ARHGAP39		ADAMTS2
	DPYSL5		CHST10		GIGYF2									MADD		FAIM2		APC2
	DRP2		MAFF		RIOK3									MAP7D1		AKAP13		ARHGDIG
	DTX2		KHNYN		PER2									PDXP		KCNH5		ATP1B2
	DZIP1L		MEF2BNB		IL16									POLR2J2		FAM167A		CAMK1G
	EFNA3		RAB35		ADCY9									SZRD1		NTRK2		CELSR2
	EFR3B		RBM14		ASTN2									TOB2		PRDM16		CHRNA4
	EGFL7		PDLIM2		TYW1									ABL1		PRELP		CLEC2L
	EHMT1		ZNF862		TPM1									ADRBK1		RGS6		CLDN7
	ELAVL3		ABCA3		KPNA4									AGPAT6		STAT5B		APBB1
	ELFN2		RPS6KA4		TNFAIP2									KIAA0895L		UBE3B		CLIP3
	ENKUR		SGSM2		MRE11A									APOBR		UGGT1		DEAF1
	EPB41		APC2		LIG3									BCKDK		WWC1		DPYSL5
	EPHA8		STX16		_x001A_									PISD		YPEL2		FAIM2
	EPM2A		C10orf2		UQCRB									RAB43		ZNF618		HAP1
	ESPNL		C14orf132		LYSMD4									BRD4		DISC1		CD99L2
	EVC		TNFRSF12A		ANKS1A									SLC25A41		CHST2		B3GAT1
	FA2H		TRAF2		ARHGAP39									SURF6		LGI2		L1CAM
	FAIM2		TRAM2		C1orf226									BCL2L13		MVB12B		MATK
	FAM131A		CELSR2		AKAP13									ZSCAN25		ONECUT2		FAM131C
	FAM131C		ZFYVE1		SYT15									CELF1		PLEKHA6		FLRT1
	FAM167B		UNK		AP1G1									CLTA		ABL1		MICALL1
	FAM83A		APBB1		CEBPA									CCDC106		ABTB2		NAT8L
	FANCC		ACTR1B		PARVA									CRTC3		AGAP1		NRXN2
	FBXL16		CLIP3		PDK3									GCSAML		AGPAT5		NTRK2
	FBXL18		CNN2		PDZD8									DFFA		WSCD1		SSTR5
	FFAR4		MAP3K11		CAB39L									DGKD		APLP2		PRELP
	FIBCD1		ZBTB40		KCNIP2									DIAPH1		TMEM30A		NCALD
	FLRT1		DEAF1		BTN3A2									DPF2		ZXDC		NRL
	FOSB		ZNF503		MUC21									EIF4G1		ARHGAP10		RFX2
	FUT6		ATP5D		TREML4									SIRT3		ARHGEF7		PTPN5
	GALNT10		CCM2		LYNX1									FANCC		ARPP21		RGS11
	GATAD2B		AOC3		KIN									GGA1		ATG14		RGS6
	GBP4		COX10		PPP1R12B									NARFL		NIPA2		RNF122
	GCSAML		NANOS2		MARCH6									IVD		CACNA1C		SNPH
	GDNF		AP1B1		MICALL2									LETM1		CELF1		SLC13A2
	GNB3		IGFBP2		GPX7									LYPLA2		ATP11A		PLXNA4
	GPR123		INTS3		RNF213									TAF1C		CLTA		SYP
	GPR55		MAST1		MTR									MFN2		DCAF4L2		YPEL2
	GRASP		DAK		SLC46A1									CHST13		DGKD		OPRL1
	GRHL2		KHSRP		RPH3AL									AKT1		PRODH		PSCA
	GSG1L		ARID3A		FAM84B									MED26		EVC		KIAA1751
	GSK3A		DGAT1		SH3PXD2A									NPRL3		FANCC		CRTC1
	GYLTL1B		C11orf24		TMEM184A									PAK4		GIGYF2		MADD
	H6PD		EZH1		SCARF1									CHID1		IL16		FBXL18
	HAND2		MFGE8		STAT5B									C17orf62		MKL2		FBXL16
	HAP1		MICALL1											VAMP8		IQSEC1		S100A16
	HAS3		PACS2											POLDIP3		KCNMA1		LDLRAD3
	HCRTR1		H1FX											PPP1R37		KPNA4		TPBGL
	HIC2		HMGA1											PPP2R5D		MDM4		VASH1
	HIPK2		PALM											LIMK2		MTMR3		PODXL2
	HNF4A		FIZ1											TAPBP		PACSIN2		ADRBK1
	HOXB13		NTRK2											PPP4C		PARVA		TBC1D30
	HOXC10		MAPKAP1											WDTC1		PDK3		BAI2
	HOXC6		DNAL1											RNPS1		PDZD8		RAB43
	HS6ST3		MAZ											SLC25A10		PHF2		C10orf54
	HSD17B12		PRELP											ZNF512B		PIP4K2A		CACNA1C
	ICOSLG		PVRL2											SLC7A5		PPP1R12B		CCDC106
	IL18RAP		SLC25A1											AGPAT3		MAN2B2		GCSAML
	IL5RA		RGS11											THAP11		RNF144B		HNF4A
	IQSEC1		PEX16											TP53BP2		RPH3AL		SLA2
	JDP2		RPUSD1											TXNRD1		SH3PXD2A		SIRT3
	JPH2		PHF15											BCR		SLC7A14		GPR55
	KBTBD12		SEPT8											USB1		SOGA2		FAM131A
	KCNC1		TRIM28											WHSC1		ST3GAL1		FANCC
	KCNH5		RAB11FIP5											C16orf59		TOLLIP		FUT6
	KCNJ9		RNF187											CYTH2		TRIB2		ICOSLG
	KCNMA1		STARD3											COX19		PRKAB1		IL5RA
	KCNQ1		TBC1D2B											FKRP		TRIM29		KCNMA1
	KCNQ4		TCOF1											SLC39A1		WDR20		LMO1
	KCTD20		XPNPEP3											KLF13		RERE		NOVA2
	KIAA0040		TMEM184B											ZNF768		WFS1		NTSR1
	KIAA1751		TUFM											MAFG		ZNF559		CASKIN1
	KIF26A		ZDHHC18											ALG3		WHSC1		CELF5
	KIRREL3		FUZ											NANP		CLEC3B		CERS1
	KLF15		UNKL											C7orf49		CPEB1		GPR123
	KLF16		REEP6											PACS1		MCF2L		LYNX1
	KRT71		ABHD2											GLTPD1		SLC39A1		PNMA5
	KSR2		CYCS											GTF3C2		ZNF768		PPP1R37
	L1CAM		SWSAP1											NOP16		MGAT5		ZNF48
	LBH		AP5S1											TMEM110		NANP		SOGA2
	LGI2		ACVRL1											OGFOD3		PAX5		PEG10
	LHFPL4		MADD											SLC38A5		TNRC6B		TRIM29
	LMO1		PAICS											ARHGAP35		STK32C		IL18RAP
	LSMEM2		BCL2L2											SF3B5		UQCC		ALS2CL
	LY9		PEMT											COQ4		VOPP1		BMP8A
	MAP3K10		BTNL9											KDELR1		DLGAP1		CCR4
	MAPT		PHB2											PDLIM2		DZIP1L		C16orf59
	MAT1A		MAP7D1											TNFRSF12A		GRHL2		CSDC2
	MATK		CDS2											ZFYVE1		C10orf55		ELFN2
	MBP		PDXP											ACTR1B		MAPT		CBX2
	MCF2L		PTDSS2											MAP3K11		PARD3		MCF2L
	MDGA1		DGCR2											ATP5D		PCDH19		MGAT5B
	MDM2		ID1											CCM2		PCNX		KCNJ9
	MDM4		LATS2											COX10		PER2		C2orf57
	MEX3A		SLC9A1											AP1B1		PRMT2		MGAT5
	MEX3D		SZRD1											DAK		RALGPS1		FRMD8
	MGAT5		TOB2											DGAT1		YWHAB		STK32C
	MGAT5B		CRY2											C11orf24		SUSD3		ANKRD33B
	MKL2		VASH1											PACS2		HAS3		DLGAP1
	MLLT1		ELN											H1FX		ANKS1A		CHST10
	MSANTD1		PODXL2													AOC3		MAPT
	MSI1		ZNF407													COX10		PARD3
	MSL3		SH3BP2													AP1G1		RAPGEF3
	MUC20		HDGF													EZH1		RHO
	MVB12B		ABL1															TNFRSF8
	MYCL1		SLC2A4RG															SLC25A42
	MYRF		IGSF3															ANKLE1
	N4BP3		SYTL4															GPR114
	NACC1		ADRBK1															RBFOX3
	NANOS2		PPAN-P2RY11															SBK1
	NAPB		ITM2C															WNT7B
	NAT8L		AGPAT6															C2orf71
	NCALD		MGLL															C2CD4C
	NCS1		KIAA0895L															SHISA7
	NEURL		APOBR															MAST1
	NFAM1		LSM7															CNTD2
	NOVA2		ARHGEF7
	NRBP2		ATG14
	NRL		MPRIP
	NRXN2		TNRC18
	NTSR1		PISD
	NXPH4		BCKDK
	ONECUT2		NFE2L1
	OPHN1		SLC25A41
	OPRL1		BRD4
	OSBPL5		P2RX4
	PACS1		BCL2L13
	PAIP2B		SURF6
	PALD1		ZSCAN25
	PARD3		CACNA1C
	PARP14		CARKD
	PAX5		CELF1
	PCDH19		CHST3
	PCNX		SPG7
	PDE6G		CLTA
	PGBD5		CCDC106
	PHF21B		CRTC3
	PIP4K2A		CYB5R3
	PKP1		DFFA
	PLEKHA6		DGKD
	PLEKHG4B		DIAPH1
	PLEKHS1		DPF2
	PLXNA4		FSTL3
	PNMA5		EIF4G1
	PNMAL2		SIRT3
	PPP1R13L		ELOVL1
	PPP1R9B		ATP1A3
	PRDM11		FAM53B
	PRDM16		DUSP7
	PRMT2		MXD4
	PRODH		GGA1
	PRX		NARFL
	PSCA		RIMS3
	PTAFR		IVD
	PTK6		GLTP
	PTPN5		LETM1
	PTPRO		LYPLA2
	PXMP4		NYNRIN
	RALGPS1		AP3D1
	RAMP1		TAF1C
	RAPGEF3		MFN2
	RAPGEFL1		MTMR3
	RASL12		ATG9A
	RBFOX3		AKT1
	RBM19		NBL1
	RCOR2		MED26
	REG3A		NPRL3
	RFX2		C1orf198
	RGMA		ORAI2
	RGS6		CAPNS1
	RHO		PACSIN2
	RNF122		PAK4
	RNF144B		CHID1
	SBK1		GPANK1
	SCARF2		ERC1
	SDK2		PHF2
	SEMA4G		C17orf62
	SFMBT2		VAMP8
	SFXN5		POLDIP3
	SHISA7		FOXM1
	SIGLEC15		PPP1R37
	SIM2		PLCXD1
	SLA2		PPP2R5D
	SLC13A2		LIMK2
	SLC25A42		MAN2B2
	SLC26A1		SH3PXD2B
	SLC39A2		SIDT2
	SLC7A14		TMEM44
	SLIT1		PEA15
	SLMO2		SRD5A1
	SMIM1		LRPAP1
	SMOC2		BAIAP2
	SNPH		PEG10
	SNX22		TAPBP
	SNX29		PPFIA1
	SOGA2
	SOST
	SPRED3
	SRL
	SRRM3
	SSTR5
	ST3GAL1
	ST8SIA1
	ST8SIA2
	STK32C
	STRA6
	STX1A
	STXBP1
	SUSD3
	SYN2
	SYP
	SYT1
	SYT2
	TBC1D16
	TBC1D30
	TEAD1
	TEX19
	TINAGL1
	TMEM114
	TMEM125
	TMEM136
	TMEM204
	TMEM229B
	TMEM26
	TMEM30A
	TNFRSF8
	TNFSF8
	TPBGL
	TPM3
	TRAF3
	TRIB2
	TRIM29
	TSPAN18
	UBD
	UGT3A1
	VENTX
	WFS1
	WNT7B
	WSCD1
	WWC1
	XYLT1
	YPEL2
	YWHAB
	ZC3H7B
	ZIC1
	ZNF217
	ZNF341
	ZNF449
	ZNF48
	ZNF618
	ZXDC
gLay + ClueGO (Biological Process)												ClusterONE + ClueGO (Biological Process)
	Cluster1		Cluster2		Cluster3		Cluster4		Cluster5					Cluster1		Cluster2		Cluster3
	Go Terms	Genes and associated miRNAs	Go Terms	Genes and associated miRNAs	Go Terms	Genes and associated miRNAs	Go Terms	Genes and associated miRNAs	Go Terms	Genes and associated miRNAs				Go Terms	Genes and associated miRNAs	Go Terms	Genes and associated miRNAs	Go Terms	Genes and associated miRNAs			Common GO Terms between the two clustering tools
	hippo signaling	TEAD1(mtr-miR5284h),WWC1(mtr-miR319c-5p),YWHAB(GeneMania); *** Total genes: {TEAD1,WWC1,YWHAB}; *** miRNA Hit: GeneMania(1/3),mtr-miR319c-5p(1/3),mtr-miR5284h(1/3)}	regulation of Ras protein signal transduction	ABL1(mtr-miR5276),ARHGAP35(mtr-miR408-3p),ARHGEF17(mtr-miR399t-5p),ARHGEF7(mtr-miR2589),BCR(mtr-miR169k),CYTH2(mtr-miR399t-5p),FOXM1(mtr-miR169d-3p),MADD(GeneMania),MAPKAP1(mtr-miR2640),MFN2(mtr-miR5037c),PISD(mtr-miR2589),SGSM3(mtr-miR7700-5p); *** Total genes: {ABL1,ARHGAP35,ARHGEF17,ARHGEF7,BCR,CYTH2,FOXM1,MADD,MAPKAP1,MFN2,PISD,SGSM3}; *** miRNA Hit: mtr-miR2589(2/12),mtr-miR399t-5p(2/12),Gen…	adrenergic receptor signaling pathway	ADCY9(mtr-miR169k),AKAP13(mtr-miR399t-5p); *** Total genes: {ADCY9,AKAP13}; *** miRNA Hit: mtr-miR169k(1/2),mtr-miR399t-5p(1/2)}	Empty	Empty	Empty	Empty				regulation of mitochondrial fission	INF2(mtr-miR160c),MIEF2(GeneMania); *** Total genes: {INF2,MIEF2}; *** miRNA Hit: GeneMania(1/2),mtr-miR160c(1/2)}	positive regulation of epithelial cell differentiation	ACVRL1(mtr-miR169k),GDNF(mtr-miR2673a),VDR(mtr-miR5276); *** Total genes: {ACVRL1,GDNF,VDR}; *** miRNA Hit: mtr-miR169k(1/3),mtr-miR2673a(1/3),mtr-miR5276(1/3)}	glycosphingolipid biosynthetic process	ST8SIA1(mtr-miR168a),ST8SIA2(mtr-miR5279); *** Total genes: {ST8SIA1,ST8SIA2}; *** miRNA Hit: mtr-miR168a(1/2),mtr-miR5279(1/2)}			CDP-diacylglycerol biosynthetic process
	regulation of G-protein coupled receptor protein signaling pathway	CNTN2(mtr-miR5266),GSK3A(GeneMania),PDE6G(mtr-miR5233),PPP1R9B(mtr-miR5255),RAMP1(mtr-miR160c),RGS6(mtr-miR168a),RHO(mtr-miR5276),SYP(mtr-miR166d),YWHAB(GeneMania); *** Total genes: {CNTN2,GSK3A,PDE6G,PPP1R9B,RAMP1,RGS6,RHO,SYP,YWHAB}; *** miRNA Hit: GeneMania(2/9),mtr-miR160c(1/9),mtr-miR166d(1/9),mtr-miR168a(1/9),mtr-miR5233(1/9),mtr-miR5255(1/9),mtr-miR5266(1/9),mtr-miR5276(1/9)}	GDP metabolic process	FOXM1(mtr-miR169d-3p),NUDT18(mtr-miR160c); *** Total genes: {FOXM1,NUDT18}; *** miRNA Hit: mtr-miR160c(1/2),mtr-miR169d-3p(1/2)}	sarcomere organization	AKAP13(mtr-miR399t-5p),FMNL3(mtr-miR169d-3p),TPM1(mtr-miR169k); *** Total genes: {AKAP13,FMNL3,TPM1}; *** miRNA Hit: mtr-miR169d-3p(1/3),mtr-miR169k(1/3),mtr-miR399t-5p(1/3)}								protein localization to phagophore assembly site	ATG9A(GeneMania),MFN2(mtr-miR5037c),PACS2(GeneMania); *** Total genes: {ATG9A,MFN2,PACS2}; *** miRNA Hit: GeneMania(2/3),mtr-miR5037c(1/3)}	positive regulation of Rho protein signal transduction	AKAP13(mtr-miR399t-5p),MCF2L(mtr-miR169j); *** Total genes: {AKAP13,MCF2L}; *** miRNA Hit: mtr-miR169j(1/2),mtr-miR399t-5p(1/2)}	intermediate filament organization	KRT71(mtr-miR5233),PKP1(mtr-miR169k); *** Total genes: {KRT71,PKP1}; *** miRNA Hit: mtr-miR169k(1/2),mtr-miR5233(1/2)}			CDP-diacylglycerol metabolic process
	positive regulation of G-protein coupled receptor protein signaling pathway	CNTN2(mtr-miR5266),GSK3A(GeneMania),PDE6G(mtr-miR5233); *** Total genes: {CNTN2,GSK3A,PDE6G}; *** miRNA Hit: GeneMania(1/3),mtr-miR5233(1/3),mtr-miR5266(1/3)}	intermembrane lipid transfer	CPTP(GeneMania),GLTP(mtr-miR5266); *** Total genes: {CPTP,GLTP}; *** miRNA Hit: GeneMania(1/2),mtr-miR5266(1/2)}	regulation of DNA-dependent DNA replication	INO80(mtr-miR399t-5p),LIG3(mtr-miR5294a),MRE11(GeneMania); *** Total genes: {INO80,LIG3,MRE11}; *** miRNA Hit: GeneMania(1/3),mtr-miR399t-5p(1/3),mtr-miR5294a(1/3)}								cristae formation	ATP5D(mtr-miR2670f),LETM1(mtr-miR2589); *** Total genes: {ATP5D,LETM1}; *** miRNA Hit: mtr-miR2589(1/2),mtr-miR2670f(1/2)}	hippo signaling	TEAD1(mtr-miR5284h),WWC1(mtr-miR319c-5p),YWHAB(GeneMania); *** Total genes: {TEAD1,WWC1,YWHAB}; *** miRNA Hit: GeneMania(1/3),mtr-miR319c-5p(1/3),mtr-miR5284h(1/3)}	synapse assembly	ADGRB2(GeneMania),FLRT1(mtr-miR2613),FZR1(mtr-miR160c),KIRREL3(mtr-miR390),MAPT(mtr-miR169d-3p),NRXN2(mtr-miR5295c),NTRK2(mtr-miR5273),SLIT1(mtr-miR169k); *** Total genes: {ADGRB2,FLRT1,FZR1,KIRREL3,MAPT,NRXN2,NTRK2,SLIT1}; *** miRNA Hit: GeneMania(1/8),mtr-miR160c(1/8),mtr-miR169d-3p(1/8),mtr-miR169k(1/8),mtr-miR2613(1/8),mtr-miR390(1/8),mtr-miR5273(1/8),mtr-miR5295c(1/8)}			GDP metabolic process
	regulation of B cell receptor signaling pathway	GCSAML(mtr-miR169k),NFAM1(mtr-miR2673a),PAX5(mtr-miR5266); *** Total genes: {GCSAML,NFAM1,PAX5}; *** miRNA Hit: mtr-miR169k(1/3),mtr-miR2673a(1/3),mtr-miR5266(1/3)}	positive regulation of extrinsic apoptotic signaling pathway	ITM2C(mtr-miR160c),PEA15(mtr-miR5206a),PPP2R1A(GeneMania),TNFRSF12A(mtr-miR399t-5p),TRAF2(mtr-miR160c); *** Total genes: {ITM2C,PEA15,PPP2R1A,TNFRSF12A,TRAF2}; *** miRNA Hit: mtr-miR160c(2/5),GeneMania(1/5),mtr-miR399t-5p(1/5),mtr-miR5206a(1/5)}	negative regulation of DNA-dependent DNA replication	LIG3(mtr-miR5294a),MRE11(GeneMania); *** Total genes: {LIG3,MRE11}; *** miRNA Hit: GeneMania(1/2),mtr-miR5294a(1/2)}								positive regulation of transcription factor import into nucleus	FZR1(mtr-miR160c),STIMATE(GeneMania),TRIM28(GeneMania); *** Total genes: {FZR1,STIMATE,TRIM28}; *** miRNA Hit: GeneMania(2/3),mtr-miR160c(1/3)}	protein localization to endosome	PACSIN2(mtr-miR169k),RAB35(mtr-miR5286a),TMEM30A(mtr-miR5233),TOLLIP(mtr-miR160a); *** Total genes: {PACSIN2,RAB35,TMEM30A,TOLLIP}; *** miRNA Hit: mtr-miR160a(1/4),mtr-miR169k(1/4),mtr-miR5233(1/4),mtr-miR5286a(1/4)}	regulation of B cell receptor signaling pathway	GCSAML(mtr-miR169k),NFAM1(mtr-miR2673a); *** Total genes: {GCSAML,NFAM1}; *** miRNA Hit: mtr-miR169k(1/2),mtr-miR2673a(1/2)}			I-kappaB phosphorylation
	neuron projection extension	DISC1(mtr-miR5270a),FLRT1(mtr-miR2613),L1CAM(mtr-miR166d),MAPT(mtr-miR169d-3p),PLXNA4(mtr-miR164d),SLIT1(mtr-miR169k),SYT1(mtr-miR5211),SYT2(mtr-miR2640); *** Total genes: {DISC1,FLRT1,L1CAM,MAPT,PLXNA4,SLIT1,SYT1,SYT2}; *** miRNA Hit: mtr-miR164d(1/8),mtr-miR166d(1/8),mtr-miR169d-3p(1/8),mtr-miR169k(1/8),mtr-miR2613(1/8),mtr-miR2640(1/8),mtr-miR5211(1/8),mtr-miR5270a(1/8)}	inactivation of MAPK activity	DUSP2(mtr-miR2624),DUSP7(mtr-miR160c),PPP2R1A(GeneMania); *** Total genes: {DUSP2,DUSP7,PPP2R1A}; *** miRNA Hit: GeneMania(1/3),mtr-miR160c(1/3),mtr-miR2624(1/3)}	neuron maturation	ANKS1A(GeneMania),KCNIP2(mtr-miR5267l),RND1(mtr-miR166d),SCARF1(mtr-miR2613); *** Total genes: {ANKS1A,KCNIP2,RND1,SCARF1}; *** miRNA Hit: GeneMania(1/4),mtr-miR166d(1/4),mtr-miR2613(1/4),mtr-miR5267l(1/4)}								GDP metabolic process	FOXM1(mtr-miR169d-3p),NUDT18(mtr-miR160c); *** Total genes: {FOXM1,NUDT18}; *** miRNA Hit: mtr-miR160c(1/2),mtr-miR169d-3p(1/2)}	ubiquitin-dependent protein catabolic process via the multivesicular body sorting pathway	MVB12B(mtr-miR399t-5p),RNF115(mtr-miR5254); *** Total genes: {MVB12B,RNF115}; *** miRNA Hit: mtr-miR399t-5p(1/2),mtr-miR5254(1/2)}	peripheral nervous system development	ADGRB2(GeneMania),NTRK2(mtr-miR5273),PARD3(mtr-miR169d-3p),PLXNA4(mtr-miR164d); *** Total genes: {ADGRB2,NTRK2,PARD3,PLXNA4}; *** miRNA Hit: GeneMania(1/4),mtr-miR164d(1/4),mtr-miR169d-3p(1/4),mtr-miR5273(1/4)}			N-acetylglucosamine metabolic process
	peptidyl-threonine modification	ACVR1B(mtr-miR2589),CAMK1G(mtr-miR319c-5p),CAMKK1(mtr-miR5233),GSK3A(GeneMania),HIPK2(mtr-miR5266),MAP3K10(GeneMania),PARD3(mtr-miR169d-3p),SBK1(mtr-miR5266); *** Total genes: {ACVR1B,CAMK1G,CAMKK1,GSK3A,HIPK2,MAP3K10,PARD3,SBK1}; *** miRNA Hit: GeneMania(2/8),mtr-miR5266(2/8),mtr-miR169d-3p(1/8),mtr-miR2589(1/8),mtr-miR319c-5p(1/8),mtr-miR5233(1/8)}	mitochondrial calcium ion transmembrane transport	LETM1(mtr-miR2589),PHB2(mtr-miR5266),SPG7(mtr-miR5211); *** Total genes: {LETM1,PHB2,SPG7}; *** miRNA Hit: mtr-miR2589(1/3),mtr-miR5211(1/3),mtr-miR5266(1/3)}	neuron remodeling	ANKS1A(GeneMania),RND1(mtr-miR166d),SCARF1(mtr-miR2613); *** Total genes: {ANKS1A,RND1,SCARF1}; *** miRNA Hit: GeneMania(1/3),mtr-miR166d(1/3),mtr-miR2613(1/3)}								negative regulation of reactive oxygen species metabolic process	BCR(mtr-miR169k),KHSRP(mtr-miR398b),SIRT3(mtr-miR390); *** Total genes: {BCR,KHSRP,SIRT3}; *** miRNA Hit: mtr-miR169k(1/3),mtr-miR390(1/3),mtr-miR398b(1/3)}	embryonic cranial skeleton morphogenesis	GRHL2(mtr-miR2589),PAX5(mtr-miR5266),SLC39A1(mtr-miR5560-3p); *** Total genes: {GRHL2,PAX5,SLC39A1}; *** miRNA Hit: mtr-miR2589(1/3),mtr-miR5266(1/3),mtr-miR5560-3p(1/3)}	positive regulation of cation channel activity	HAP1(mtr-miR2640),KCNC1(mtr-miR5276),NTSR1(mtr-miR408-3p); *** Total genes: {HAP1,KCNC1,NTSR1}; *** miRNA Hit: mtr-miR2640(1/3),mtr-miR408-3p(1/3),mtr-miR5276(1/3)}			NLS-bearing protein import into nucleus
	peptidyl-threonine phosphorylation	ACVR1B(mtr-miR2589),CAMK1G(mtr-miR319c-5p),CAMKK1(mtr-miR5233),GSK3A(GeneMania),HIPK2(mtr-miR5266),MAP3K10(GeneMania),PARD3(mtr-miR169d-3p),SBK1(mtr-miR5266); *** Total genes: {ACVR1B,CAMK1G,CAMKK1,GSK3A,HIPK2,MAP3K10,PARD3,SBK1}; *** miRNA Hit: GeneMania(2/8),mtr-miR5266(2/8),mtr-miR169d-3p(1/8),mtr-miR2589(1/8),mtr-miR319c-5p(1/8),mtr-miR5233(1/8)}	Rab protein signal transduction	MADD(GeneMania),SGSM3(mtr-miR7700-5p); *** Total genes: {MADD,SGSM3}; *** miRNA Hit: GeneMania(1/2),mtr-miR7700-5p(1/2)}	podosome assembly	LCP1(mtr-miR408-3p),SH3PXD2A(mtr-miR2589); *** Total genes: {LCP1,SH3PXD2A}; *** miRNA Hit: mtr-miR2589(1/2),mtr-miR408-3p(1/2)}								regulation of double-strand break repair	FOXM1(mtr-miR169d-3p),NSD2(GeneMania),PPP4C(mtr-miR169k); *** Total genes: {FOXM1,NSD2,PPP4C}; *** miRNA Hit: GeneMania(1/3),mtr-miR169d-3p(1/3),mtr-miR169k(1/3)}	mRNA splice site selection	CELF1(mtr-miR2670f),CELF2(mtr-miR399t-5p); *** Total genes: {CELF1,CELF2}; *** miRNA Hit: mtr-miR2670f(1/2),mtr-miR399t-5p(1/2)}	protein palmitoylation	CLIP3(mtr-miR5273),ZDHHC18(mtr-miR168b); *** Total genes: {CLIP3,ZDHHC18}; *** miRNA Hit: mtr-miR168b(1/2),mtr-miR5273(1/2)}			RNA destabilization
	peptidyl-tyrosine autophosphorylation	ABL2(mtr-miR160f),MATK(mtr-miR5233),PTK6(mtr-miR5211),SLA2(mtr-miR1510a-5p); *** Total genes: {ABL2,MATK,PTK6,SLA2}; *** miRNA Hit: mtr-miR1510a-5p(1/4),mtr-miR160f(1/4),mtr-miR5211(1/4),mtr-miR5233(1/4)}	regulation of Rab protein signal transduction	MADD(GeneMania),SGSM3(mtr-miR7700-5p); *** Total genes: {MADD,SGSM3}; *** miRNA Hit: GeneMania(1/2),mtr-miR7700-5p(1/2)}	actin filament network formation	FMNL3(mtr-miR169d-3p),LCP1(mtr-miR408-3p); *** Total genes: {FMNL3,LCP1}; *** miRNA Hit: mtr-miR169d-3p(1/2),mtr-miR408-3p(1/2)}								positive regulation of extrinsic apoptotic signaling pathway	PPP2R1A(GeneMania),TNFRSF12A(mtr-miR399t-5p),TRAF2(mtr-miR160c); *** Total genes: {PPP2R1A,TNFRSF12A,TRAF2}; *** miRNA Hit: GeneMania(1/3),mtr-miR160c(1/3),mtr-miR399t-5p(1/3)}	cerebellar Purkinje cell layer development	FAIM2(mtr-miR5211),RERE(mtr-miR5266); *** Total genes: {FAIM2,RERE}; *** miRNA Hit: mtr-miR5211(1/2),mtr-miR5266(1/2)}	peptidyl-tyrosine autophosphorylation	MATK(mtr-miR5233),PTK6(mtr-miR5211),SLA2(mtr-miR1510a-5p); *** Total genes: {MATK,PTK6,SLA2}; *** miRNA Hit: mtr-miR1510a-5p(1/3),mtr-miR5211(1/3),mtr-miR5233(1/3)}			Rab protein signal transduction
	phospholipid transport	ATP11A(mtr-miR2589),OSBPL5(mtr-miR2589),PRELID3B(GeneMania),TMEM30A(mtr-miR5233); *** Total genes: {ATP11A,OSBPL5,PRELID3B,TMEM30A}; *** miRNA Hit: mtr-miR2589(2/4),GeneMania(1/4),mtr-miR5233(1/4)}	histone H4-K5 acetylation	JADE2(GeneMania),KANSL1(mtr-miR482-5p); *** Total genes: {JADE2,KANSL1}; *** miRNA Hit: GeneMania(1/2),mtr-miR482-5p(1/2)}	cytochrome complex assembly	UQCC1(GeneMania),UQCRB(mtr-miR160c); *** Total genes: {UQCC1,UQCRB}; *** miRNA Hit: GeneMania(1/2),mtr-miR160c(1/2)}								mitochondrial calcium ion transmembrane transport	LETM1(mtr-miR2589),PHB2(mtr-miR5266),SPG7(mtr-miR5211); *** Total genes: {LETM1,PHB2,SPG7}; *** miRNA Hit: mtr-miR2589(1/3),mtr-miR5211(1/3),mtr-miR5266(1/3)}	NLS-bearing protein import into nucleus	KPNA4(mtr-miR169k),RERE(mtr-miR5266); *** Total genes: {KPNA4,RERE}; *** miRNA Hit: mtr-miR169k(1/2),mtr-miR5266(1/2)}	keratan sulfate biosynthetic process	CHST1(mtr-miR5266),PRELP(mtr-miR169j); *** Total genes: {CHST1,PRELP}; *** miRNA Hit: mtr-miR169j(1/2),mtr-miR5266(1/2)}			acylglycerol acyl-chain remodeling
	phototransduction, visible light	AIPL1(mtr-miR5276),PDE6G(mtr-miR5233),RHO(mtr-miR5276); *** Total genes: {AIPL1,PDE6G,RHO}; *** miRNA Hit: mtr-miR5276(2/3),mtr-miR5233(1/3)}	histone H4-K8 acetylation	JADE2(GeneMania),KANSL1(mtr-miR482-5p); *** Total genes: {JADE2,KANSL1}; *** miRNA Hit: GeneMania(1/2),mtr-miR482-5p(1/2)}	mitochondrial respiratory chain complex III assembly	UQCC1(GeneMania),UQCRB(mtr-miR160c); *** Total genes: {UQCC1,UQCRB}; *** miRNA Hit: GeneMania(1/2),mtr-miR160c(1/2)}								ARF protein signal transduction	CYTH2(mtr-miR399t-5p),PISD(mtr-miR2589); *** Total genes: {CYTH2,PISD}; *** miRNA Hit: mtr-miR2589(1/2),mtr-miR399t-5p(1/2)}	heparan sulfate proteoglycan metabolic process	HS6ST3(mtr-miR5254),XYLT1(mtr-miR156b-3p); *** Total genes: {HS6ST3,XYLT1}; *** miRNA Hit: mtr-miR156b-3p(1/2),mtr-miR5254(1/2)}	regulation of G-protein coupled receptor protein signaling pathway	CNTN2(mtr-miR5266),GRK2(GeneMania),GSK3A(GeneMania),PALM(GeneMania),PDE6G(mtr-miR5233),RGS11(mtr-miR319d-3p),RGS6(mtr-miR168a),RHO(mtr-miR5276),SYP(mtr-miR166d); *** Total genes: {CNTN2,GRK2,GSK3A,PALM,PDE6G,RGS11,RGS6,RHO,SYP}; *** miRNA Hit: GeneMania(3/9),mtr-miR166d(1/9),mtr-miR168a(1/9),mtr-miR319d-3p(1/9),mtr-miR5233(1/9),mtr-miR5266(1/9),mtr-miR5276(1/9)}			adrenergic receptor signaling pathway
	negative regulation of epithelial cell differentiation	GRHL2(mtr-miR2589),GSK3A(GeneMania),REG3A(mtr-miR399t-5p); *** Total genes: {GRHL2,GSK3A,REG3A}; *** miRNA Hit: GeneMania(1/3),mtr-miR2589(1/3),mtr-miR399t-5p(1/3)}	CDP-diacylglycerol metabolic process	AGPAT3(mtr-miR169j),CDS2(mtr-miR398a-3p),GPAT4(GeneMania); *** Total genes: {AGPAT3,CDS2,GPAT4}; *** miRNA Hit: GeneMania(1/3),mtr-miR169j(1/3),mtr-miR398a-3p(1/3)}	respiratory chain complex III assembly	UQCC1(GeneMania),UQCRB(mtr-miR160c); *** Total genes: {UQCC1,UQCRB}; *** miRNA Hit: GeneMania(1/2),mtr-miR160c(1/2)}								regulation of ARF protein signal transduction	CYTH2(mtr-miR399t-5p),PISD(mtr-miR2589); *** Total genes: {CYTH2,PISD}; *** miRNA Hit: mtr-miR2589(1/2),mtr-miR399t-5p(1/2)}	heparan sulfate proteoglycan biosynthetic process	HS6ST3(mtr-miR5254),XYLT1(mtr-miR156b-3p); *** Total genes: {HS6ST3,XYLT1}; *** miRNA Hit: mtr-miR156b-3p(1/2),mtr-miR5254(1/2)}	positive regulation of G-protein coupled receptor protein signaling pathway	CNTN2(mtr-miR5266),GSK3A(GeneMania),PDE6G(mtr-miR5233); *** Total genes: {CNTN2,GSK3A,PDE6G}; *** miRNA Hit: GeneMania(1/3),mtr-miR5233(1/3),mtr-miR5266(1/3)}			amyloid precursor protein catabolic process
	regulation of phospholipase activity	ABL2(mtr-miR160f),CACNA1A(mtr-miR5266),GPR55(mtr-miR2673a),PTAFR(mtr-miR5273); *** Total genes: {ABL2,CACNA1A,GPR55,PTAFR}; *** miRNA Hit: mtr-miR160f(1/4),mtr-miR2673a(1/4),mtr-miR5266(1/4),mtr-miR5273(1/4)}	CDP-diacylglycerol biosynthetic process	AGPAT3(mtr-miR169j),CDS2(mtr-miR398a-3p),GPAT4(GeneMania); *** Total genes: {AGPAT3,CDS2,GPAT4}; *** miRNA Hit: GeneMania(1/3),mtr-miR169j(1/3),mtr-miR398a-3p(1/3)}	cell differentiation in spinal cord	GIGYF2(mtr-miR166d),NOTCH1(mtr-miR5266),SUFU(mtr-miR5285b); *** Total genes: {GIGYF2,NOTCH1,SUFU}; *** miRNA Hit: mtr-miR166d(1/3),mtr-miR5266(1/3),mtr-miR5285b(1/3)}								Rab protein signal transduction	MADD(GeneMania),SGSM3(mtr-miR7700-5p); *** Total genes: {MADD,SGSM3}; *** miRNA Hit: GeneMania(1/2),mtr-miR7700-5p(1/2)}	keratan sulfate metabolic process	CHST2(mtr-miR5277),PRELP(mtr-miR169j),ST3GAL1(mtr-miR5225c); *** Total genes: {CHST2,PRELP,ST3GAL1}; *** miRNA Hit: mtr-miR169j(1/3),mtr-miR5225c(1/3),mtr-miR5277(1/3)}	positive regulation of ERBB signaling pathway	HAP1(mtr-miR2640),NEURL1(GeneMania),PDE6G(mtr-miR5233),PTK6(mtr-miR5211); *** Total genes: {HAP1,NEURL1,PDE6G,PTK6}; *** miRNA Hit: GeneMania(1/4),mtr-miR2640(1/4),mtr-miR5211(1/4),mtr-miR5233(1/4)}			calcium ion-regulated exocytosis of neurotransmitter
	positive regulation of lipase activity	ABL2(mtr-miR160f),CACNA1A(mtr-miR5266),GPR55(mtr-miR2673a),PTAFR(mtr-miR5273); *** Total genes: {ABL2,CACNA1A,GPR55,PTAFR}; *** miRNA Hit: mtr-miR160f(1/4),mtr-miR2673a(1/4),mtr-miR5266(1/4),mtr-miR5273(1/4)}	extracellular regulation of signal transduction	LRPAP1(mtr-miR2640),NBL1(mtr-miR2673a); *** Total genes: {LRPAP1,NBL1}; *** miRNA Hit: mtr-miR2640(1/2),mtr-miR2673a(1/2)}	RNA destabilization	GIGYF2(mtr-miR166d),TNFRSF1B(mtr-miR2640); *** Total genes: {GIGYF2,TNFRSF1B}; *** miRNA Hit: mtr-miR166d(1/2),mtr-miR2640(1/2)}								regulation of Rab protein signal transduction	MADD(GeneMania),SGSM3(mtr-miR7700-5p); *** Total genes: {MADD,SGSM3}; *** miRNA Hit: GeneMania(1/2),mtr-miR7700-5p(1/2)}	keratan sulfate biosynthetic process	CHST2(mtr-miR5277),PRELP(mtr-miR169j),ST3GAL1(mtr-miR5225c); *** Total genes: {CHST2,PRELP,ST3GAL1}; *** miRNA Hit: mtr-miR169j(1/3),mtr-miR5225c(1/3),mtr-miR5277(1/3)}	positive regulation of epidermal growth factor receptor signaling pathway	HAP1(mtr-miR2640),NEURL1(GeneMania),PDE6G(mtr-miR5233),PTK6(mtr-miR5211); *** Total genes: {HAP1,NEURL1,PDE6G,PTK6}; *** miRNA Hit: GeneMania(1/4),mtr-miR2640(1/4),mtr-miR5211(1/4),mtr-miR5233(1/4)}			catecholamine secretion
	positive regulation of phospholipase activity	ABL2(mtr-miR160f),CACNA1A(mtr-miR5266),GPR55(mtr-miR2673a),PTAFR(mtr-miR5273); *** Total genes: {ABL2,CACNA1A,GPR55,PTAFR}; *** miRNA Hit: mtr-miR160f(1/4),mtr-miR2673a(1/4),mtr-miR5266(1/4),mtr-miR5273(1/4)}	extracellular negative regulation of signal transduction	LRPAP1(mtr-miR2640),NBL1(mtr-miR2673a); *** Total genes: {LRPAP1,NBL1}; *** miRNA Hit: mtr-miR2640(1/2),mtr-miR2673a(1/2)}	spinal cord motor neuron differentiation	GIGYF2(mtr-miR166d),SUFU(mtr-miR5285b); *** Total genes: {GIGYF2,SUFU}; *** miRNA Hit: mtr-miR166d(1/2),mtr-miR5285b(1/2)}								branched-chain amino acid metabolic process	BCKDK(mtr-miR5273),IVD(mtr-miR2640); *** Total genes: {BCKDK,IVD}; *** miRNA Hit: mtr-miR2640(1/2),mtr-miR5273(1/2)}	lipid translocation	ATP11A(mtr-miR2589),TMEM30A(mtr-miR5233); *** Total genes: {ATP11A,TMEM30A}; *** miRNA Hit: mtr-miR2589(1/2),mtr-miR5233(1/2)}	negative regulation of protein oligomerization	CLDN7(mtr-miR2670f),RIOK3(mtr-miR160a); *** Total genes: {CLDN7,RIOK3}; *** miRNA Hit: mtr-miR160a(1/2),mtr-miR2670f(1/2)}			catecholamine transport
	regulation of phospholipase C activity	ABL2(mtr-miR160f),GPR55(mtr-miR2673a),PTAFR(mtr-miR5273); *** Total genes: {ABL2,GPR55,PTAFR}; *** miRNA Hit: mtr-miR160f(1/3),mtr-miR2673a(1/3),mtr-miR5273(1/3)}	protein hexamerization	LETM1(mtr-miR2589),TWNK(GeneMania); *** Total genes: {LETM1,TWNK}; *** miRNA Hit: GeneMania(1/2),mtr-miR2589(1/2)}	positive regulation of mRNA catabolic process	GIGYF2(mtr-miR166d),TNRC6B(mtr-miR5211); *** Total genes: {GIGYF2,TNRC6B}; *** miRNA Hit: mtr-miR166d(1/2),mtr-miR5211(1/2)}								branched-chain amino acid catabolic process	BCKDK(mtr-miR5273),IVD(mtr-miR2640); *** Total genes: {BCKDK,IVD}; *** miRNA Hit: mtr-miR2640(1/2),mtr-miR5273(1/2)}	phospholipid translocation	ATP11A(mtr-miR2589),TMEM30A(mtr-miR5233); *** Total genes: {ATP11A,TMEM30A}; *** miRNA Hit: mtr-miR2589(1/2),mtr-miR5233(1/2)}	regulation of protein homooligomerization	CLDN7(mtr-miR2670f),RIOK3(mtr-miR160a); *** Total genes: {CLDN7,RIOK3}; *** miRNA Hit: mtr-miR160a(1/2),mtr-miR2670f(1/2)}			cellular potassium ion homeostasis
	positive regulation of phospholipase C activity	ABL2(mtr-miR160f),GPR55(mtr-miR2673a),PTAFR(mtr-miR5273); *** Total genes: {ABL2,GPR55,PTAFR}; *** miRNA Hit: mtr-miR160f(1/3),mtr-miR2673a(1/3),mtr-miR5273(1/3)}	DNA unwinding involved in DNA replication	HMGA1(mtr-miR5276),TWNK(GeneMania); *** Total genes: {HMGA1,TWNK}; *** miRNA Hit: GeneMania(1/2),mtr-miR5276(1/2)}	protein deglycosylation	MARCH6(mtr-miR390),UGGT1(mtr-miR5270a); *** Total genes: {MARCH6,UGGT1}; *** miRNA Hit: mtr-miR390(1/2),mtr-miR5270a(1/2)}								activation of protein kinase B activity	AKT1(mtr-miR160c),MAPKAP1(mtr-miR2640); *** Total genes: {AKT1,MAPKAP1}; *** miRNA Hit: mtr-miR160c(1/2),mtr-miR2640(1/2)}	CDP-diacylglycerol metabolic process	AGPAT5(mtr-miR164d),CDS2(mtr-miR398a-3p); *** Total genes: {AGPAT5,CDS2}; *** miRNA Hit: mtr-miR164d(1/2),mtr-miR398a-3p(1/2)}	negative regulation of protein homooligomerization	CLDN7(mtr-miR2670f),RIOK3(mtr-miR160a); *** Total genes: {CLDN7,RIOK3}; *** miRNA Hit: mtr-miR160a(1/2),mtr-miR2670f(1/2)}			cellular response to ATP
	ceramide metabolic process	CERS1(mtr-miR5233),CLN8(mtr-miR399t-5p),EGFL7(mtr-miR5233),FUT6(mtr-miR399t-5p),ST8SIA2(mtr-miR5279); *** Total genes: {CERS1,CLN8,EGFL7,FUT6,ST8SIA2}; *** miRNA Hit: mtr-miR399t-5p(2/5),mtr-miR5233(2/5),mtr-miR5279(1/5)}	cellular response to epidermal growth factor stimulus	AKT1(mtr-miR160c),BAIAP2(mtr-miR5211),ID1(mtr-miR5211); *** Total genes: {AKT1,BAIAP2,ID1}; *** miRNA Hit: mtr-miR5211(2/3),mtr-miR160c(1/3)}	protein demannosylation	MARCH6(mtr-miR390),UGGT1(mtr-miR5270a); *** Total genes: {MARCH6,UGGT1}; *** miRNA Hit: mtr-miR390(1/2),mtr-miR5270a(1/2)}								establishment or maintenance of actin cytoskeleton polarity	ARHGAP35(mtr-miR408-3p),MAPKAP1(mtr-miR2640); *** Total genes: {ARHGAP35,MAPKAP1}; *** miRNA Hit: mtr-miR2640(1/2),mtr-miR408-3p(1/2)}	CDP-diacylglycerol biosynthetic process	AGPAT5(mtr-miR164d),CDS2(mtr-miR398a-3p); *** Total genes: {AGPAT5,CDS2}; *** miRNA Hit: mtr-miR164d(1/2),mtr-miR398a-3p(1/2)}	tumor necrosis factor biosynthetic process	DEAF1(mtr-miR5211),TNFRSF8(mtr-miR166d); *** Total genes: {DEAF1,TNFRSF8}; *** miRNA Hit: mtr-miR166d(1/2),mtr-miR5211(1/2)}			cellular response to acidic pH
	sphingolipid biosynthetic process	CERS1(mtr-miR5233),CLN8(mtr-miR399t-5p),FA2H(mtr-miR4414a-3p),ST8SIA1(mtr-miR168a),ST8SIA2(mtr-miR5279); *** Total genes: {CERS1,CLN8,FA2H,ST8SIA1,ST8SIA2}; *** miRNA Hit: mtr-miR168a(1/5),mtr-miR399t-5p(1/5),mtr-miR4414a-3p(1/5),mtr-miR5233(1/5),mtr-miR5279(1/5)}	cellular response to nerve growth factor stimulus	AKT1(mtr-miR160c),ID1(mtr-miR5211),MICALL1(mtr-miR5233),RAB35(mtr-miR5286a); *** Total genes: {AKT1,ID1,MICALL1,RAB35}; *** miRNA Hit: mtr-miR160c(1/4),mtr-miR5211(1/4),mtr-miR5233(1/4),mtr-miR5286a(1/4)}	protein alpha-1,2-demannosylation	MARCH6(mtr-miR390),UGGT1(mtr-miR5270a); *** Total genes: {MARCH6,UGGT1}; *** miRNA Hit: mtr-miR390(1/2),mtr-miR5270a(1/2)}								negative regulation of small GTPase mediated signal transduction	ARHGAP35(mtr-miR408-3p),MAPKAP1(mtr-miR2640),MFN2(mtr-miR5037c); *** Total genes: {ARHGAP35,MAPKAP1,MFN2}; *** miRNA Hit: mtr-miR2640(1/3),mtr-miR408-3p(1/3),mtr-miR5037c(1/3)}	N-acetylneuraminate metabolic process	NANP(mtr-miR160c),ST3GAL1(mtr-miR5225c); *** Total genes: {NANP,ST3GAL1}; *** miRNA Hit: mtr-miR160c(1/2),mtr-miR5225c(1/2)}	regulation of tumor necrosis factor biosynthetic process	DEAF1(mtr-miR5211),TNFRSF8(mtr-miR166d); *** Total genes: {DEAF1,TNFRSF8}; *** miRNA Hit: mtr-miR166d(1/2),mtr-miR5211(1/2)}			cellular response to dopamine
	regulation of synapse maturation	DISC1(mtr-miR5270a),NEURL1(GeneMania); *** Total genes: {DISC1,NEURL1}; *** miRNA Hit: GeneMania(1/2),mtr-miR5270a(1/2)}	blood vessel endothelial cell migration	ABL1(mtr-miR5276),ACVRL1(mtr-miR169k),AKT1(mtr-miR160c),ID1(mtr-miR5211),P2RX4(mtr-miR166d),VASH1(mtr-miR160c); *** Total genes: {ABL1,ACVRL1,AKT1,ID1,P2RX4,VASH1}; *** miRNA Hit: mtr-miR160c(2/6),mtr-miR166d(1/6),mtr-miR169k(1/6),mtr-miR5211(1/6),mtr-miR5276(1/6)}	endoplasmic reticulum mannose trimming	MARCH6(mtr-miR390),UGGT1(mtr-miR5270a); *** Total genes: {MARCH6,UGGT1}; *** miRNA Hit: mtr-miR390(1/2),mtr-miR5270a(1/2)}								negative regulation of Ras protein signal transduction	ARHGAP35(mtr-miR408-3p),MAPKAP1(mtr-miR2640),MFN2(mtr-miR5037c); *** Total genes: {ARHGAP35,MAPKAP1,MFN2}; *** miRNA Hit: mtr-miR2640(1/3),mtr-miR408-3p(1/3),mtr-miR5037c(1/3)}	N-acetylglucosamine metabolic process	CHST2(mtr-miR5277),NANP(mtr-miR160c); *** Total genes: {CHST2,NANP}; *** miRNA Hit: mtr-miR160c(1/2),mtr-miR5277(1/2)}	positive regulation of tumor necrosis factor biosynthetic process	DEAF1(mtr-miR5211),TNFRSF8(mtr-miR166d); *** Total genes: {DEAF1,TNFRSF8}; *** miRNA Hit: mtr-miR166d(1/2),mtr-miR5211(1/2)}			cellular response to nerve growth factor stimulus
	regulation of cell growth by extracellular stimulus	KIF26A(mtr-miR160c),PPP1R9B(mtr-miR5255); *** Total genes: {KIF26A,PPP1R9B}; *** miRNA Hit: mtr-miR160c(1/2),mtr-miR5255(1/2)}	vesicle fusion	AKT2(mtr-miR2589),SGSM1(mtr-miR160c),SGSM2(mtr-miR2640),SGSM3(mtr-miR7700-5p),STX16(mtr-miR5276),SYTL4(mtr-miR2640),TAPBP(mtr-miR5275),TBC1D2B(mtr-miR5252),VAMP8(mtr-miR5266); *** Total genes: {AKT2,SGSM1,SGSM2,SGSM3,STX16,SYTL4,TAPBP,TBC1D2B,VAMP8}; *** miRNA Hit: mtr-miR2640(2/9),mtr-miR160c(1/9),mtr-miR2589(1/9),mtr-miR5252(1/9),mtr-miR5266(1/9),mtr-miR5275(1/9),mtr-miR5276(1/9),mtr-miR7700-5p…	cellular response to virus	BCL2L11(mtr-miR5273),PUM2(mtr-miR160c),RIOK3(mtr-miR160a); *** Total genes: {BCL2L11,PUM2,RIOK3}; *** miRNA Hit: mtr-miR160a(1/3),mtr-miR160c(1/3),mtr-miR5273(1/3)}								cellular response to lithium ion	FZR1(mtr-miR160c),GSK3A(GeneMania); *** Total genes: {FZR1,GSK3A}; *** miRNA Hit: GeneMania(1/2),mtr-miR160c(1/2)}	positive regulation of posttranscriptional gene silencing	FXR1(mtr-miR482-3p),PUM2(mtr-miR160c); *** Total genes: {FXR1,PUM2}; *** miRNA Hit: mtr-miR160c(1/2),mtr-miR482-3p(1/2)}	positive regulation of Rho protein signal transduction	GPR55(mtr-miR2673a),MCF2L(mtr-miR169j); *** Total genes: {GPR55,MCF2L}; *** miRNA Hit: mtr-miR169j(1/2),mtr-miR2673a(1/2)}			cellular response to vitamin
	opioid receptor signaling pathway	OPRL1(mtr-miR399t-5p),PPP1R9B(mtr-miR5255),SYP(mtr-miR166d); *** Total genes: {OPRL1,PPP1R9B,SYP}; *** miRNA Hit: mtr-miR166d(1/3),mtr-miR399t-5p(1/3),mtr-miR5255(1/3)}	regulation of vesicle fusion	AKT2(mtr-miR2589),SGSM1(mtr-miR160c),SGSM2(mtr-miR2640),SGSM3(mtr-miR7700-5p),TBC1D2B(mtr-miR5252); *** Total genes: {AKT2,SGSM1,SGSM2,SGSM3,TBC1D2B}; *** miRNA Hit: mtr-miR160c(1/5),mtr-miR2589(1/5),mtr-miR2640(1/5),mtr-miR5252(1/5),mtr-miR7700-5p(1/5)}	regulation of protein homooligomerization	BCL2L11(mtr-miR5273),RIOK3(mtr-miR160a); *** Total genes: {BCL2L11,RIOK3}; *** miRNA Hit: mtr-miR160a(1/2),mtr-miR5273(1/2)}								lens fiber cell differentiation	FZR1(mtr-miR160c),NF2(mtr-miR5206b); *** Total genes: {FZR1,NF2}; *** miRNA Hit: mtr-miR160c(1/2),mtr-miR5206b(1/2)}	positive regulation of gene silencing by miRNA	FXR1(mtr-miR482-3p),PUM2(mtr-miR160c); *** Total genes: {FXR1,PUM2}; *** miRNA Hit: mtr-miR160c(1/2),mtr-miR482-3p(1/2)}	negative regulation of osteoclast differentiation	FSTL3(mtr-miR2640),GPR55(mtr-miR2673a); *** Total genes: {FSTL3,GPR55}; *** miRNA Hit: mtr-miR2640(1/2),mtr-miR2673a(1/2)}			clathrin-dependent endocytosis
	enteric nervous system development	GDNF(mtr-miR2673a),KIF26A(mtr-miR160c); *** Total genes: {GDNF,KIF26A}; *** miRNA Hit: mtr-miR160c(1/2),mtr-miR2673a(1/2)}	activation of GTPase activity	AKT2(mtr-miR2589),APC2(mtr-miR2086-5p),SGSM1(mtr-miR160c),SGSM2(mtr-miR2640),SGSM3(mtr-miR7700-5p),TBC1D2B(mtr-miR5252); *** Total genes: {AKT2,APC2,SGSM1,SGSM2,SGSM3,TBC1D2B}; *** miRNA Hit: mtr-miR160c(1/6),mtr-miR2086-5p(1/6),mtr-miR2589(1/6),mtr-miR2640(1/6),mtr-miR5252(1/6),mtr-miR7700-5p(1/6)}	positive regulation of posttranscriptional gene silencing	FXR1(mtr-miR482-3p),PUM2(mtr-miR160c); *** Total genes: {FXR1,PUM2}; *** miRNA Hit: mtr-miR160c(1/2),mtr-miR482-3p(1/2)}								negative regulation of tyrosine phosphorylation of STAT protein	NF2(mtr-miR5206b),PPP2R1A(GeneMania); *** Total genes: {NF2,PPP2R1A}; *** miRNA Hit: GeneMania(1/2),mtr-miR5206b(1/2)}	peripheral nervous system development	GDNF(mtr-miR2673a),NTRK2(mtr-miR5273),ONECUT2(mtr-miR408-3p),PARD3(mtr-miR169d-3p); *** Total genes: {GDNF,NTRK2,ONECUT2,PARD3}; *** miRNA Hit: mtr-miR169d-3p(1/4),mtr-miR2673a(1/4),mtr-miR408-3p(1/4),mtr-miR5273(1/4)}	phototransduction, visible light	AIPL1(mtr-miR5276),PDE6G(mtr-miR5233),RHO(mtr-miR5276); *** Total genes: {AIPL1,PDE6G,RHO}; *** miRNA Hit: mtr-miR5276(2/3),mtr-miR5233(1/3)}			corticosteroid receptor signaling pathway
	regulation of opioid receptor signaling pathway	PPP1R9B(mtr-miR5255),SYP(mtr-miR166d); *** Total genes: {PPP1R9B,SYP}; *** miRNA Hit: mtr-miR166d(1/2),mtr-miR5255(1/2)}	fructose metabolic process	KHSRP(mtr-miR398b),TKFC(GeneMania); *** Total genes: {KHSRP,TKFC}; *** miRNA Hit: GeneMania(1/2),mtr-miR398b(1/2)}	cytoplasmic pattern recognition receptor signaling pathway in response to virus	PUM2(mtr-miR160c),RIOK3(mtr-miR160a); *** Total genes: {PUM2,RIOK3}; *** miRNA Hit: mtr-miR160a(1/2),mtr-miR160c(1/2)}								heme metabolic process	COX10(mtr-miR5273),NFE2L1(GeneMania); *** Total genes: {COX10,NFE2L1}; *** miRNA Hit: GeneMania(1/2),mtr-miR5273(1/2)}	peripheral nervous system neuron differentiation	NTRK2(mtr-miR5273),ONECUT2(mtr-miR408-3p); *** Total genes: {NTRK2,ONECUT2}; *** miRNA Hit: mtr-miR408-3p(1/2),mtr-miR5273(1/2)}	rhodopsin mediated signaling pathway	PDE6G(mtr-miR5233),RHO(mtr-miR5276); *** Total genes: {PDE6G,RHO}; *** miRNA Hit: mtr-miR5233(1/2),mtr-miR5276(1/2)}			cytochrome complex assembly
	regulation of short-term neuronal synaptic plasticity	SHISA7(mtr-miR5225c),SYP(mtr-miR166d); *** Total genes: {SHISA7,SYP}; *** miRNA Hit: mtr-miR166d(1/2),mtr-miR5225c(1/2)}	endocytic recycling	AP3D1(mtr-miR5276),MICALL1(mtr-miR5233),RAB35(mtr-miR5286a); *** Total genes: {AP3D1,MICALL1,RAB35}; *** miRNA Hit: mtr-miR5233(1/3),mtr-miR5276(1/3),mtr-miR5286a(1/3)}	positive regulation of gene silencing by miRNA	FXR1(mtr-miR482-3p),PUM2(mtr-miR160c); *** Total genes: {FXR1,PUM2}; *** miRNA Hit: mtr-miR160c(1/2),mtr-miR482-3p(1/2)}								porphyrin-containing compound biosynthetic process	COX10(mtr-miR5273),NFE2L1(GeneMania); *** Total genes: {COX10,NFE2L1}; *** miRNA Hit: GeneMania(1/2),mtr-miR5273(1/2)}	peripheral nervous system neuron development	NTRK2(mtr-miR5273),ONECUT2(mtr-miR408-3p); *** Total genes: {NTRK2,ONECUT2}; *** miRNA Hit: mtr-miR408-3p(1/2),mtr-miR5273(1/2)}	regulation of rhodopsin mediated signaling pathway	PDE6G(mtr-miR5233),RHO(mtr-miR5276); *** Total genes: {PDE6G,RHO}; *** miRNA Hit: mtr-miR5233(1/2),mtr-miR5276(1/2)}			diacylglycerol metabolic process
	regulation of gastric acid secretion	KCNQ1(mtr-miR166d),OPRL1(mtr-miR399t-5p); *** Total genes: {KCNQ1,OPRL1}; *** miRNA Hit: mtr-miR166d(1/2),mtr-miR399t-5p(1/2)}	protein localization to endosome	MICALL1(mtr-miR5233),PACSIN2(mtr-miR169k),RAB35(mtr-miR5286a); *** Total genes: {MICALL1,PACSIN2,RAB35}; *** miRNA Hit: mtr-miR169k(1/3),mtr-miR5233(1/3),mtr-miR5286a(1/3)}	regulation of viral-induced cytoplasmic pattern recognition receptor signaling pathway	PUM2(mtr-miR160c),RIOK3(mtr-miR160a); *** Total genes: {PUM2,RIOK3}; *** miRNA Hit: mtr-miR160a(1/2),mtr-miR160c(1/2)}								heme biosynthetic process	COX10(mtr-miR5273),NFE2L1(GeneMania); *** Total genes: {COX10,NFE2L1}; *** miRNA Hit: GeneMania(1/2),mtr-miR5273(1/2)}	heme metabolic process	COX10(mtr-miR5273),NFE2L1(GeneMania); *** Total genes: {COX10,NFE2L1}; *** miRNA Hit: GeneMania(1/2),mtr-miR5273(1/2)}	positive regulation of natural killer cell mediated immunity	IL18RAP(mtr-miR168a),PVR(mtr-miR168a); *** Total genes: {IL18RAP,PVR}; *** miRNA Hit: mtr-miR168a(2/2)}			dicarboxylic acid transport
	positive regulation of sensory perception of pain	OPRL1(mtr-miR399t-5p),PTAFR(mtr-miR5273); *** Total genes: {OPRL1,PTAFR}; *** miRNA Hit: mtr-miR399t-5p(1/2),mtr-miR5273(1/2)}	negative regulation of tyrosine phosphorylation of STAT protein	NF2(mtr-miR5206b),PPP2R1A(GeneMania); *** Total genes: {NF2,PPP2R1A}; *** miRNA Hit: GeneMania(1/2),mtr-miR5206b(1/2)}	natural killer cell mediated cytotoxicity	AP1G1(mtr-miR5206a),PVR(mtr-miR168a),STAT5B(mtr-miR169k); *** Total genes: {AP1G1,PVR,STAT5B}; *** miRNA Hit: mtr-miR168a(1/3),mtr-miR169k(1/3),mtr-miR5206a(1/3)}								cytochrome complex assembly	COX10(mtr-miR5273),COX19(mtr-miR398b); *** Total genes: {COX10,COX19}; *** miRNA Hit: mtr-miR398b(1/2),mtr-miR5273(1/2)}	porphyrin-containing compound biosynthetic process	COX10(mtr-miR5273),NFE2L1(GeneMania); *** Total genes: {COX10,NFE2L1}; *** miRNA Hit: GeneMania(1/2),mtr-miR5273(1/2)}	positive regulation of natural killer cell mediated cytotoxicity	IL18RAP(mtr-miR168a),PVR(mtr-miR168a); *** Total genes: {IL18RAP,PVR}; *** miRNA Hit: mtr-miR168a(2/2)}			dopamine secretion
	potassium ion export	ANO6(mtr-miR160a),KCNQ1(mtr-miR166d); *** Total genes: {ANO6,KCNQ1}; *** miRNA Hit: mtr-miR160a(1/2),mtr-miR166d(1/2)}	negative regulation of epidermal growth factor receptor signaling pathway	ARHGEF7(mtr-miR2589),EPS15L1(mtr-miR408-3p),PSEN1(mtr-miR2602a); *** Total genes: {ARHGEF7,EPS15L1,PSEN1}; *** miRNA Hit: mtr-miR2589(1/3),mtr-miR2602a(1/3),mtr-miR408-3p(1/3)}	regulation of natural killer cell mediated immunity	AP1G1(mtr-miR5206a),PVR(mtr-miR168a),STAT5B(mtr-miR169k); *** Total genes: {AP1G1,PVR,STAT5B}; *** miRNA Hit: mtr-miR168a(1/3),mtr-miR169k(1/3),mtr-miR5206a(1/3)}								respiratory chain complex IV assembly	COX10(mtr-miR5273),COX19(mtr-miR398b); *** Total genes: {COX10,COX19}; *** miRNA Hit: mtr-miR398b(1/2),mtr-miR5273(1/2)}	heme biosynthetic process	COX10(mtr-miR5273),NFE2L1(GeneMania); *** Total genes: {COX10,NFE2L1}; *** miRNA Hit: GeneMania(1/2),mtr-miR5273(1/2)}	neuron projection extension involved in neuron projection guidance	PLXNA4(mtr-miR164d),SLIT1(mtr-miR169k); *** Total genes: {PLXNA4,SLIT1}; *** miRNA Hit: mtr-miR164d(1/2),mtr-miR169k(1/2)}			endocytic recycling
	positive regulation of neurological system process	MYRF(mtr-miR408-3p),OPRL1(mtr-miR399t-5p),PARD3(mtr-miR169d-3p),PTAFR(mtr-miR5273); *** Total genes: {MYRF,OPRL1,PARD3,PTAFR}; *** miRNA Hit: mtr-miR169d-3p(1/4),mtr-miR399t-5p(1/4),mtr-miR408-3p(1/4),mtr-miR5273(1/4)}	positive regulation of dendritic spine development	ARHGEF7(mtr-miR2589),BAIAP2(mtr-miR5211),PSEN1(mtr-miR2602a); *** Total genes: {ARHGEF7,BAIAP2,PSEN1}; *** miRNA Hit: mtr-miR2589(1/3),mtr-miR2602a(1/3),mtr-miR5211(1/3)}	regulation of natural killer cell activation	AP1G1(mtr-miR5206a),STAT5B(mtr-miR169k); *** Total genes: {AP1G1,STAT5B}; *** miRNA Hit: mtr-miR169k(1/2),mtr-miR5206a(1/2)}								mitochondrial electron transport, cytochrome c to oxygen	COX10(mtr-miR5273),CYCS(mtr-miR2111g-3p); *** Total genes: {COX10,CYCS}; *** miRNA Hit: mtr-miR2111g-3p(1/2),mtr-miR5273(1/2)}	cytochrome complex assembly	COX10(mtr-miR5273),UQCC1(GeneMania); *** Total genes: {COX10,UQCC1}; *** miRNA Hit: GeneMania(1/2),mtr-miR5273(1/2)}	motor neuron axon guidance	PLXNA4(mtr-miR164d),SLIT1(mtr-miR169k); *** Total genes: {PLXNA4,SLIT1}; *** miRNA Hit: mtr-miR164d(1/2),mtr-miR169k(1/2)}			establishment of synaptic vesicle localization
	negative regulation of blood pressure	NANOS2(mtr-miR160c),NTSR1(mtr-miR408-3p),OPRL1(mtr-miR399t-5p),PTAFR(mtr-miR5273); *** Total genes: {NANOS2,NTSR1,OPRL1,PTAFR}; *** miRNA Hit: mtr-miR160c(1/4),mtr-miR399t-5p(1/4),mtr-miR408-3p(1/4),mtr-miR5273(1/4)}	extrinsic apoptotic signaling pathway in absence of ligand	AKT1(mtr-miR160c),BAD(mtr-miR5266),BCL2L2(mtr-miR160c),CX3CL1(mtr-miR399t-5p),PPP2R1A(GeneMania); *** Total genes: {AKT1,BAD,BCL2L2,CX3CL1,PPP2R1A}; *** miRNA Hit: mtr-miR160c(2/5),GeneMania(1/5),mtr-miR399t-5p(1/5),mtr-miR5266(1/5)}	regulation of natural killer cell mediated cytotoxicity	AP1G1(mtr-miR5206a),PVR(mtr-miR168a),STAT5B(mtr-miR169k); *** Total genes: {AP1G1,PVR,STAT5B}; *** miRNA Hit: mtr-miR168a(1/3),mtr-miR169k(1/3),mtr-miR5206a(1/3)}								alditol metabolic process	PGPEP1(mtr-miR166d),TKFC(GeneMania); *** Total genes: {PGPEP1,TKFC}; *** miRNA Hit: GeneMania(1/2),mtr-miR166d(1/2)}	embryonic placenta morphogenesis	GRHL2(mtr-miR2589),TRIM28(GeneMania); *** Total genes: {GRHL2,TRIM28}; *** miRNA Hit: GeneMania(1/2),mtr-miR2589(1/2)}	axon extension involved in axon guidance	PLXNA4(mtr-miR164d),SLIT1(mtr-miR169k); *** Total genes: {PLXNA4,SLIT1}; *** miRNA Hit: mtr-miR164d(1/2),mtr-miR169k(1/2)}			establishment or maintenance of actin cytoskeleton polarity
	regulation of sensory perception	NTSR1(mtr-miR408-3p),OPRL1(mtr-miR399t-5p),PTAFR(mtr-miR5273); *** Total genes: {NTSR1,OPRL1,PTAFR}; *** miRNA Hit: mtr-miR399t-5p(1/3),mtr-miR408-3p(1/3),mtr-miR5273(1/3)}	regulation of deoxyribonuclease activity	AKT1(mtr-miR160c),DFFA(mtr-miR399t-5p); *** Total genes: {AKT1,DFFA}; *** miRNA Hit: mtr-miR160c(1/2),mtr-miR399t-5p(1/2)}	positive regulation of natural killer cell mediated immunity	AP1G1(mtr-miR5206a),PVR(mtr-miR168a),STAT5B(mtr-miR169k); *** Total genes: {AP1G1,PVR,STAT5B}; *** miRNA Hit: mtr-miR168a(1/3),mtr-miR169k(1/3),mtr-miR5206a(1/3)}								fructose metabolic process	KHSRP(mtr-miR398b),TKFC(GeneMania); *** Total genes: {KHSRP,TKFC}; *** miRNA Hit: GeneMania(1/2),mtr-miR398b(1/2)}	cellular response to vitamin	MDM2(mtr-miR169k),VDR(mtr-miR5276); *** Total genes: {MDM2,VDR}; *** miRNA Hit: mtr-miR169k(1/2),mtr-miR5276(1/2)}	photoreceptor cell differentiation	C2orf71(mtr-miR160c),NRL(mtr-miR2603),NTRK2(mtr-miR5273); *** Total genes: {C2orf71,NRL,NTRK2}; *** miRNA Hit: mtr-miR160c(1/3),mtr-miR2603(1/3),mtr-miR5273(1/3)}			extrinsic apoptotic signaling pathway in absence of ligand
	glial cell development	CNTN2(mtr-miR5266),FA2H(mtr-miR4414a-3p),MAPT(mtr-miR169d-3p),MYRF(mtr-miR408-3p),PARD3(mtr-miR169d-3p); *** Total genes: {CNTN2,FA2H,MAPT,MYRF,PARD3}; *** miRNA Hit: mtr-miR169d-3p(2/5),mtr-miR408-3p(1/5),mtr-miR4414a-3p(1/5),mtr-miR5266(1/5)}	mammary gland epithelium development	AKT1(mtr-miR160c),AKT2(mtr-miR2589),DEAF1(mtr-miR5211),PHB2(mtr-miR5266); *** Total genes: {AKT1,AKT2,DEAF1,PHB2}; *** miRNA Hit: mtr-miR160c(1/4),mtr-miR2589(1/4),mtr-miR5211(1/4),mtr-miR5266(1/4)}	positive regulation of natural killer cell activation	AP1G1(mtr-miR5206a),STAT5B(mtr-miR169k); *** Total genes: {AP1G1,STAT5B}; *** miRNA Hit: mtr-miR169k(1/2),mtr-miR5206a(1/2)}								glycerol metabolic process	PGPEP1(mtr-miR166d),TKFC(GeneMania); *** Total genes: {PGPEP1,TKFC}; *** miRNA Hit: GeneMania(1/2),mtr-miR166d(1/2)}	regulation of DNA methylation	GRHL2(mtr-miR2589),GSK3A(GeneMania); *** Total genes: {GRHL2,GSK3A}; *** miRNA Hit: GeneMania(1/2),mtr-miR2589(1/2)}	photoreceptor cell development	C2orf71(mtr-miR160c),NRL(mtr-miR2603),NTRK2(mtr-miR5273); *** Total genes: {C2orf71,NRL,NTRK2}; *** miRNA Hit: mtr-miR160c(1/3),mtr-miR2603(1/3),mtr-miR5273(1/3)}			fructose metabolic process
	positive regulation of myelination	MYRF(mtr-miR408-3p),PARD3(mtr-miR169d-3p); *** Total genes: {MYRF,PARD3}; *** miRNA Hit: mtr-miR169d-3p(1/2),mtr-miR408-3p(1/2)}	corticosteroid receptor signaling pathway	CRY2(mtr-miR408-3p),RBM14(mtr-miR5283); *** Total genes: {CRY2,RBM14}; *** miRNA Hit: mtr-miR408-3p(1/2),mtr-miR5283(1/2)}	positive regulation of natural killer cell mediated cytotoxicity	AP1G1(mtr-miR5206a),PVR(mtr-miR168a),STAT5B(mtr-miR169k); *** Total genes: {AP1G1,PVR,STAT5B}; *** miRNA Hit: mtr-miR168a(1/3),mtr-miR169k(1/3),mtr-miR5206a(1/3)}								RNA destabilization	KHSRP(mtr-miR398b),MEX3D(mtr-miR2673a); *** Total genes: {KHSRP,MEX3D}; *** miRNA Hit: mtr-miR2673a(1/2),mtr-miR398b(1/2)}	positive regulation of neuron death	ABL1(mtr-miR5276),ARHGEF7(mtr-miR2589),GDNF(mtr-miR2673a),GSK3A(GeneMania),MAPT(mtr-miR169d-3p); *** Total genes: {ABL1,ARHGEF7,GDNF,GSK3A,MAPT}; *** miRNA Hit: GeneMania(1/5),mtr-miR169d-3p(1/5),mtr-miR2589(1/5),mtr-miR2673a(1/5),mtr-miR5276(1/5)}	retinal rod cell development	NRL(mtr-miR2603),NTRK2(mtr-miR5273); *** Total genes: {NRL,NTRK2}; *** miRNA Hit: mtr-miR2603(1/2),mtr-miR5273(1/2)}			glandular epithelial cell development
	regulation of sensory perception of pain	NTSR1(mtr-miR408-3p),OPRL1(mtr-miR399t-5p),PTAFR(mtr-miR5273); *** Total genes: {NTSR1,OPRL1,PTAFR}; *** miRNA Hit: mtr-miR399t-5p(1/3),mtr-miR408-3p(1/3),mtr-miR5273(1/3)}	regulation of mammary gland epithelial cell proliferation	DEAF1(mtr-miR5211),PHB2(mtr-miR5266); *** Total genes: {DEAF1,PHB2}; *** miRNA Hit: mtr-miR5211(1/2),mtr-miR5266(1/2)}	modulation by virus of host morphology or physiology	BCL2L11(mtr-miR5273),KPNA4(mtr-miR169k); *** Total genes: {BCL2L11,KPNA4}; *** miRNA Hit: mtr-miR169k(1/2),mtr-miR5273(1/2)}								mRNA destabilization	KHSRP(mtr-miR398b),MEX3D(mtr-miR2673a); *** Total genes: {KHSRP,MEX3D}; *** miRNA Hit: mtr-miR2673a(1/2),mtr-miR398b(1/2)}	positive regulation of neuron apoptotic process	ARHGEF7(mtr-miR2589),GDNF(mtr-miR2673a),GSK3A(GeneMania); *** Total genes: {ARHGEF7,GDNF,GSK3A}; *** miRNA Hit: GeneMania(1/3),mtr-miR2589(1/3),mtr-miR2673a(1/3)}	cellular response to lithium ion	FZR1(mtr-miR160c),GSK3A(GeneMania); *** Total genes: {FZR1,GSK3A}; *** miRNA Hit: GeneMania(1/2),mtr-miR160c(1/2)}			glucocorticoid receptor signaling pathway
	negative regulation of cell volume	ANO6(mtr-miR160a),KCNMA1(mtr-miR166d); *** Total genes: {ANO6,KCNMA1}; *** miRNA Hit: mtr-miR160a(1/2),mtr-miR166d(1/2)}	glucocorticoid receptor signaling pathway	CRY2(mtr-miR408-3p),RBM14(mtr-miR5283); *** Total genes: {CRY2,RBM14}; *** miRNA Hit: mtr-miR408-3p(1/2),mtr-miR5283(1/2)}	modulation by symbiont of host cellular process	BCL2L11(mtr-miR5273),KPNA4(mtr-miR169k); *** Total genes: {BCL2L11,KPNA4}; *** miRNA Hit: mtr-miR169k(1/2),mtr-miR5273(1/2)}								cellular response to nerve growth factor stimulus	AKT1(mtr-miR160c),MICALL1(mtr-miR5233),RAB35(mtr-miR5286a); *** Total genes: {AKT1,MICALL1,RAB35}; *** miRNA Hit: mtr-miR160c(1/3),mtr-miR5233(1/3),mtr-miR5286a(1/3)}	regulation of microtubule polymerization	ABL1(mtr-miR5276),CLIP3(mtr-miR5273),MAPT(mtr-miR169d-3p); *** Total genes: {ABL1,CLIP3,MAPT}; *** miRNA Hit: mtr-miR169d-3p(1/3),mtr-miR5273(1/3),mtr-miR5276(1/3)}	lens fiber cell differentiation	FZR1(mtr-miR160c),WNT7B(mtr-miR5211); *** Total genes: {FZR1,WNT7B}; *** miRNA Hit: mtr-miR160c(1/2),mtr-miR5211(1/2)}			glutamate secretion
	cellular potassium ion homeostasis	ATP1B2(mtr-miR169k),KCNMA1(mtr-miR166d); *** Total genes: {ATP1B2,KCNMA1}; *** miRNA Hit: mtr-miR166d(1/2),mtr-miR169k(1/2)}	heterochromatin organization	HMGA1(mtr-miR5276),TNRC18(mtr-miR2589); *** Total genes: {HMGA1,TNRC18}; *** miRNA Hit: mtr-miR2589(1/2),mtr-miR5276(1/2)}	protein insertion into mitochondrial membrane	BCL2L11(mtr-miR5273),YWHAG(mtr-miR2673a); *** Total genes: {BCL2L11,YWHAG}; *** miRNA Hit: mtr-miR2673a(1/2),mtr-miR5273(1/2)}								endocytic recycling	AP3D1(mtr-miR5276),MICALL1(mtr-miR5233),RAB35(mtr-miR5286a),RAB43(mtr-miR169l-5p); *** Total genes: {AP3D1,MICALL1,RAB35,RAB43}; *** miRNA Hit: mtr-miR169l-5p(1/4),mtr-miR5233(1/4),mtr-miR5276(1/4),mtr-miR5286a(1/4)}	protein kinase C-activating G-protein coupled receptor signaling pathway	DGKD(mtr-miR5276),PARD3(mtr-miR169d-3p); *** Total genes: {DGKD,PARD3}; *** miRNA Hit: mtr-miR169d-3p(1/2),mtr-miR5276(1/2)}	cell communication by electrical coupling involved in cardiac conduction	ATP1B2(mtr-miR169k),CACNA1C(mtr-miR2670f); *** Total genes: {ATP1B2,CACNA1C}; *** miRNA Hit: mtr-miR169k(1/2),mtr-miR2670f(1/2)}			hippo signaling
	potassium ion homeostasis	ATP1B2(mtr-miR169k),KCNMA1(mtr-miR166d); *** Total genes: {ATP1B2,KCNMA1}; *** miRNA Hit: mtr-miR166d(1/2),mtr-miR169k(1/2)}	heterochromatin assembly	HMGA1(mtr-miR5276),TNRC18(mtr-miR2589); *** Total genes: {HMGA1,TNRC18}; *** miRNA Hit: mtr-miR2589(1/2),mtr-miR5276(1/2)}	modulation by virus of host process	BCL2L11(mtr-miR5273),KPNA4(mtr-miR169k); *** Total genes: {BCL2L11,KPNA4}; *** miRNA Hit: mtr-miR169k(1/2),mtr-miR5273(1/2)}								cellular response to acidic pH	RAB11FIP5(mtr-miR5291b),RAB43(mtr-miR169l-5p); *** Total genes: {RAB11FIP5,RAB43}; *** miRNA Hit: mtr-miR169l-5p(1/2),mtr-miR5291b(1/2)}	melanosome organization	AP1G1(mtr-miR5206a),PARD3(mtr-miR169d-3p); *** Total genes: {AP1G1,PARD3}; *** miRNA Hit: mtr-miR169d-3p(1/2),mtr-miR5206a(1/2)}	potassium ion import	ATP1B2(mtr-miR169k),KCNJ9(mtr-miR2673a); *** Total genes: {ATP1B2,KCNJ9}; *** miRNA Hit: mtr-miR169k(1/2),mtr-miR2673a(1/2)}			inhibitory postsynaptic potential
	keratan sulfate metabolic process	CHST1(mtr-miR5266),CHST2(mtr-miR5277),CHST6(mtr-miR169k),ST3GAL1(mtr-miR5225c); *** Total genes: {CHST1,CHST2,CHST6,ST3GAL1}; *** miRNA Hit: mtr-miR169k(1/4),mtr-miR5225c(1/4),mtr-miR5266(1/4),mtr-miR5277(1/4)}	regulation of chromatin silencing	HMGA1(mtr-miR5276),PHF2(mtr-miR160c),TRIM28(GeneMania); *** Total genes: {HMGA1,PHF2,TRIM28}; *** miRNA Hit: GeneMania(1/3),mtr-miR160c(1/3),mtr-miR5276(1/3)}	apoptotic process involved in embryonic digit morphogenesis	BCL2L11(mtr-miR5273),NOTCH1(mtr-miR5266); *** Total genes: {BCL2L11,NOTCH1}; *** miRNA Hit: mtr-miR5266(1/2),mtr-miR5273(1/2)}								retrograde transport, endosome to plasma membrane	MICALL1(mtr-miR5233),RAB43(mtr-miR169l-5p); *** Total genes: {MICALL1,RAB43}; *** miRNA Hit: mtr-miR169l-5p(1/2),mtr-miR5233(1/2)}	regulation of natural killer cell activation	AP1G1(mtr-miR5206a),STAT5B(mtr-miR169k); *** Total genes: {AP1G1,STAT5B}; *** miRNA Hit: mtr-miR169k(1/2),mtr-miR5206a(1/2)}	cellular potassium ion homeostasis	ATP1B2(mtr-miR169k),KCNMA1(mtr-miR166d); *** Total genes: {ATP1B2,KCNMA1}; *** miRNA Hit: mtr-miR166d(1/2),mtr-miR169k(1/2)}			keratan sulfate biosynthetic process
	glycosaminoglycan biosynthetic process	B3GAT1(mtr-miR168c-3p),CHST1(mtr-miR5266),CHST2(mtr-miR5277),CHST6(mtr-miR169k),HAS3(mtr-miR319c-5p),ST3GAL1(mtr-miR5225c),XYLT1(mtr-miR156b-3p); *** Total genes: {B3GAT1,CHST1,CHST2,CHST6,HAS3,ST3GAL1,XYLT1}; *** miRNA Hit: mtr-miR156b-3p(1/7),mtr-miR168c-3p(1/7),mtr-miR169k(1/7),mtr-miR319c-5p(1/7),mtr-miR5225c(1/7),mtr-miR5266(1/7),mtr-miR5277(1/7)}	negative regulation of chromatin silencing	HMGA1(mtr-miR5276),PHF2(mtr-miR160c); *** Total genes: {HMGA1,PHF2}; *** miRNA Hit: mtr-miR160c(1/2),mtr-miR5276(1/2)}	protein insertion into mitochondrial membrane involved in apoptotic signaling pathway	BCL2L11(mtr-miR5273),YWHAG(mtr-miR2673a); *** Total genes: {BCL2L11,YWHAG}; *** miRNA Hit: mtr-miR2673a(1/2),mtr-miR5273(1/2)}								protein localization to endosome	MICALL1(mtr-miR5233),RAB35(mtr-miR5286a); *** Total genes: {MICALL1,RAB35}; *** miRNA Hit: mtr-miR5233(1/2),mtr-miR5286a(1/2)}	positive regulation of natural killer cell activation	AP1G1(mtr-miR5206a),STAT5B(mtr-miR169k); *** Total genes: {AP1G1,STAT5B}; *** miRNA Hit: mtr-miR169k(1/2),mtr-miR5206a(1/2)}	potassium ion homeostasis	ATP1B2(mtr-miR169k),KCNMA1(mtr-miR166d); *** Total genes: {ATP1B2,KCNMA1}; *** miRNA Hit: mtr-miR166d(1/2),mtr-miR169k(1/2)}			keratan sulfate metabolic process
	N-acetylglucosamine metabolic process	CHST2(mtr-miR5277),CHST6(mtr-miR169k); *** Total genes: {CHST2,CHST6}; *** miRNA Hit: mtr-miR169k(1/2),mtr-miR5277(1/2)}	response to dopamine	ABL1(mtr-miR5276),ID1(mtr-miR5211); *** Total genes: {ABL1,ID1}; *** miRNA Hit: mtr-miR5211(1/2),mtr-miR5276(1/2)}	NLS-bearing protein import into nucleus	KPNA4(mtr-miR169k),RERE(mtr-miR5266); *** Total genes: {KPNA4,RERE}; *** miRNA Hit: mtr-miR169k(1/2),mtr-miR5266(1/2)}								acylglycerol acyl-chain remodeling	DGAT1(mtr-miR5206a),MGLL(mtr-miR2589); *** Total genes: {DGAT1,MGLL}; *** miRNA Hit: mtr-miR2589(1/2),mtr-miR5206a(1/2)}	positive regulation of leukocyte degranulation	AP1G1(mtr-miR5206a),STXBP1(GeneMania); *** Total genes: {AP1G1,STXBP1}; *** miRNA Hit: GeneMania(1/2),mtr-miR5206a(1/2)}	positive regulation of potassium ion transmembrane transporter activity	ATP1B2(mtr-miR169k),KCNC1(mtr-miR5276); *** Total genes: {ATP1B2,KCNC1}; *** miRNA Hit: mtr-miR169k(1/2),mtr-miR5276(1/2)}			lymphangiogenesis
	mucopolysaccharide metabolic process	B3GAT1(mtr-miR168c-3p),CHST1(mtr-miR5266),CHST2(mtr-miR5277),CHST6(mtr-miR169k),HAS3(mtr-miR319c-5p),ST3GAL1(mtr-miR5225c),XYLT1(mtr-miR156b-3p); *** Total genes: {B3GAT1,CHST1,CHST2,CHST6,HAS3,ST3GAL1,XYLT1}; *** miRNA Hit: mtr-miR156b-3p(1/7),mtr-miR168c-3p(1/7),mtr-miR169k(1/7),mtr-miR319c-5p(1/7),mtr-miR5225c(1/7),mtr-miR5266(1/7),mtr-miR5277(1/7)}	neuron projection maintenance	ATP1A3(mtr-miR169k),PSEN1(mtr-miR2602a); *** Total genes: {ATP1A3,PSEN1}; *** miRNA Hit: mtr-miR169k(1/2),mtr-miR2602a(1/2)}	positive regulation of protein insertion into mitochondrial membrane involved in apoptotic signaling pathway	BCL2L11(mtr-miR5273),YWHAG(mtr-miR2673a); *** Total genes: {BCL2L11,YWHAG}; *** miRNA Hit: mtr-miR2673a(1/2),mtr-miR5273(1/2)}								diacylglycerol metabolic process	DGAT1(mtr-miR5206a),DGKD(mtr-miR5276),GPAT4(GeneMania); *** Total genes: {DGAT1,DGKD,GPAT4}; *** miRNA Hit: GeneMania(1/3),mtr-miR5206a(1/3),mtr-miR5276(1/3)}	negative regulation of muscle hypertrophy	GSK3A(GeneMania),P2RX4(mtr-miR166d); *** Total genes: {GSK3A,P2RX4}; *** miRNA Hit: GeneMania(1/2),mtr-miR166d(1/2)}	lymph vessel development	ACVRL1(mtr-miR169k),VASH1(mtr-miR160c); *** Total genes: {ACVRL1,VASH1}; *** miRNA Hit: mtr-miR160c(1/2),mtr-miR169k(1/2)}			mitochondrial calcium ion transmembrane transport
	keratan sulfate biosynthetic process	CHST1(mtr-miR5266),CHST2(mtr-miR5277),CHST6(mtr-miR169k),ST3GAL1(mtr-miR5225c); *** Total genes: {CHST1,CHST2,CHST6,ST3GAL1}; *** miRNA Hit: mtr-miR169k(1/4),mtr-miR5225c(1/4),mtr-miR5266(1/4),mtr-miR5277(1/4)}	negative regulation of endothelial cell differentiation	ACVRL1(mtr-miR169k),ID1(mtr-miR5211); *** Total genes: {ACVRL1,ID1}; *** miRNA Hit: mtr-miR169k(1/2),mtr-miR5211(1/2)}	regulation of protein insertion into mitochondrial membrane involved in apoptotic signaling pathway	BCL2L11(mtr-miR5273),YWHAG(mtr-miR2673a); *** Total genes: {BCL2L11,YWHAG}; *** miRNA Hit: mtr-miR2673a(1/2),mtr-miR5273(1/2)}								CDP-diacylglycerol metabolic process	AGPAT3(mtr-miR169j),GPAT4(GeneMania); *** Total genes: {AGPAT3,GPAT4}; *** miRNA Hit: GeneMania(1/2),mtr-miR169j(1/2)}	adrenergic receptor signaling pathway	ADCY9(mtr-miR169k),AKAP13(mtr-miR399t-5p),GSK3A(GeneMania); *** Total genes: {ADCY9,AKAP13,GSK3A}; *** miRNA Hit: GeneMania(1/3),mtr-miR169k(1/3),mtr-miR399t-5p(1/3)}	lymph vessel morphogenesis	ACVRL1(mtr-miR169k),VASH1(mtr-miR160c); *** Total genes: {ACVRL1,VASH1}; *** miRNA Hit: mtr-miR160c(1/2),mtr-miR169k(1/2)}			mitochondrial outer membrane permeabilization involved in programmed cell death
	regulation of ERBB signaling pathway	ADRA2B(mtr-miR2589),HAP1(mtr-miR2640),MVB12B(mtr-miR399t-5p),NEURL1(GeneMania),PDE6G(mtr-miR5233),PTK6(mtr-miR5211); *** Total genes: {ADRA2B,HAP1,MVB12B,NEURL1,PDE6G,PTK6}; *** miRNA Hit: GeneMania(1/6),mtr-miR2589(1/6),mtr-miR2640(1/6),mtr-miR399t-5p(1/6),mtr-miR5211(1/6),mtr-miR5233(1/6)}	cellular response to dopamine	ABL1(mtr-miR5276),ID1(mtr-miR5211); *** Total genes: {ABL1,ID1}; *** miRNA Hit: mtr-miR5211(1/2),mtr-miR5276(1/2)}	face morphogenesis	COL1A1(mtr-miR5211),RAB3GAP1(mtr-miR5209); *** Total genes: {COL1A1,RAB3GAP1}; *** miRNA Hit: mtr-miR5209(1/2),mtr-miR5211(1/2)}								CDP-diacylglycerol biosynthetic process	AGPAT3(mtr-miR169j),GPAT4(GeneMania); *** Total genes: {AGPAT3,GPAT4}; *** miRNA Hit: GeneMania(1/2),mtr-miR169j(1/2)}	regulation of cardiac muscle hypertrophy	AKAP13(mtr-miR399t-5p),GSK3A(GeneMania),P2RX4(mtr-miR166d); *** Total genes: {AKAP13,GSK3A,P2RX4}; *** miRNA Hit: GeneMania(1/3),mtr-miR166d(1/3),mtr-miR399t-5p(1/3)}	lymphangiogenesis	ACVRL1(mtr-miR169k),VASH1(mtr-miR160c); *** Total genes: {ACVRL1,VASH1}; *** miRNA Hit: mtr-miR160c(1/2),mtr-miR169k(1/2)}			natural killer cell mediated cytotoxicity
	ERBB signaling pathway	ADRA2B(mtr-miR2589),FAM83A(mtr-miR160a),HAP1(mtr-miR2640),MATK(mtr-miR5233),MVB12B(mtr-miR399t-5p),NEURL1(GeneMania),PDE6G(mtr-miR5233),PTK6(mtr-miR5211); *** Total genes: {ADRA2B,FAM83A,HAP1,MATK,MVB12B,NEURL1,PDE6G,PTK6}; *** miRNA Hit: mtr-miR5233(2/8),GeneMania(1/8),mtr-miR160a(1/8),mtr-miR2589(1/8),mtr-miR2640(1/8),mtr-miR399t-5p(1/8),mtr-miR5211(1/8)}	fatty-acyl-CoA metabolic process	DGAT1(mtr-miR5206a),ELOVL1(mtr-miR398b),SLC25A1(GeneMania); *** Total genes: {DGAT1,ELOVL1,SLC25A1}; *** miRNA Hit: GeneMania(1/3),mtr-miR398b(1/3),mtr-miR5206a(1/3)}	negative regulation of transcription regulatory region DNA binding	PER2(mtr-miR169k),SIN3A(mtr-miR156b-3p); *** Total genes: {PER2,SIN3A}; *** miRNA Hit: mtr-miR156b-3p(1/2),mtr-miR169k(1/2)}								positive regulation of interleukin-2 production	ABL1(mtr-miR5276),TRAF2(mtr-miR160c); *** Total genes: {ABL1,TRAF2}; *** miRNA Hit: mtr-miR160c(1/2),mtr-miR5276(1/2)}	regulation of muscle hypertrophy	AKAP13(mtr-miR399t-5p),GSK3A(GeneMania),P2RX4(mtr-miR166d); *** Total genes: {AKAP13,GSK3A,P2RX4}; *** miRNA Hit: GeneMania(1/3),mtr-miR166d(1/3),mtr-miR399t-5p(1/3)}	negative regulation of blood vessel endothelial cell migration	ACVRL1(mtr-miR169k),VASH1(mtr-miR160c); *** Total genes: {ACVRL1,VASH1}; *** miRNA Hit: mtr-miR160c(1/2),mtr-miR169k(1/2)}			negative regulation of cAMP-mediated signaling
	positive regulation of ERBB signaling pathway	ADRA2B(mtr-miR2589),HAP1(mtr-miR2640),NEURL1(GeneMania),PDE6G(mtr-miR5233),PTK6(mtr-miR5211); *** Total genes: {ADRA2B,HAP1,NEURL1,PDE6G,PTK6}; *** miRNA Hit: GeneMania(1/5),mtr-miR2589(1/5),mtr-miR2640(1/5),mtr-miR5211(1/5),mtr-miR5233(1/5)}	acylglycerol acyl-chain remodeling	DGAT1(mtr-miR5206a),MGLL(mtr-miR2589); *** Total genes: {DGAT1,MGLL}; *** miRNA Hit: mtr-miR2589(1/2),mtr-miR5206a(1/2)}	tooth mineralization	CNNM4(mtr-miR399t-5p),COL1A1(mtr-miR5211); *** Total genes: {CNNM4,COL1A1}; *** miRNA Hit: mtr-miR399t-5p(1/2),mtr-miR5211(1/2)}								positive regulation of mast cell activation	NECTIN2(GeneMania),VAMP8(mtr-miR5266); *** Total genes: {NECTIN2,VAMP8}; *** miRNA Hit: GeneMania(1/2),mtr-miR5266(1/2)}	cardiac muscle hypertrophy	AKAP13(mtr-miR399t-5p),GSK3A(GeneMania),KLF15(mtr-miR2673a),P2RX4(mtr-miR166d); *** Total genes: {AKAP13,GSK3A,KLF15,P2RX4}; *** miRNA Hit: GeneMania(1/4),mtr-miR166d(1/4),mtr-miR2673a(1/4),mtr-miR399t-5p(1/4)}	positive regulation of neurological system process	OPRL1(mtr-miR399t-5p),PARD3(mtr-miR169d-3p); *** Total genes: {OPRL1,PARD3}; *** miRNA Hit: mtr-miR169d-3p(1/2),mtr-miR399t-5p(1/2)}			negative regulation of cell volume
	regulation of epidermal growth factor receptor signaling pathway	ADRA2B(mtr-miR2589),HAP1(mtr-miR2640),MVB12B(mtr-miR399t-5p),NEURL1(GeneMania),PDE6G(mtr-miR5233),PTK6(mtr-miR5211); *** Total genes: {ADRA2B,HAP1,MVB12B,NEURL1,PDE6G,PTK6}; *** miRNA Hit: GeneMania(1/6),mtr-miR2589(1/6),mtr-miR2640(1/6),mtr-miR399t-5p(1/6),mtr-miR5211(1/6),mtr-miR5233(1/6)}	diacylglycerol metabolic process	DGAT1(mtr-miR5206a),DGKD(mtr-miR5276),GPAT4(GeneMania); *** Total genes: {DGAT1,DGKD,GPAT4}; *** miRNA Hit: GeneMania(1/3),mtr-miR5206a(1/3),mtr-miR5276(1/3)}	regulation of regulated secretory pathway	AP1G1(mtr-miR5206a),NOTCH1(mtr-miR5266),RAB3D(mtr-miR5214-3p),RAB3GAP1(mtr-miR5209),RPH3AL(mtr-miR2589),SYT15(mtr-miR166d); *** Total genes: {AP1G1,NOTCH1,RAB3D,RAB3GAP1,RPH3AL,SYT15}; *** miRNA Hit: mtr-miR166d(1/6),mtr-miR2589(1/6),mtr-miR5206a(1/6),mtr-miR5209(1/6),mtr-miR5214-3p(1/6),mtr-miR5266(1/6)}								I-kappaB phosphorylation	AKT1(mtr-miR160c),TRAF2(mtr-miR160c); *** Total genes: {AKT1,TRAF2}; *** miRNA Hit: mtr-miR160c(2/2)}	negative regulation of cardiac muscle hypertrophy	GSK3A(GeneMania),P2RX4(mtr-miR166d); *** Total genes: {GSK3A,P2RX4}; *** miRNA Hit: GeneMania(1/2),mtr-miR166d(1/2)}	opioid receptor signaling pathway	OPRL1(mtr-miR399t-5p),SYP(mtr-miR166d); *** Total genes: {OPRL1,SYP}; *** miRNA Hit: mtr-miR166d(1/2),mtr-miR399t-5p(1/2)}			negative regulation of epithelial cell differentiation
	epidermal growth factor receptor signaling pathway	ADRA2B(mtr-miR2589),FAM83A(mtr-miR160a),HAP1(mtr-miR2640),MVB12B(mtr-miR399t-5p),NEURL1(GeneMania),PDE6G(mtr-miR5233),PTK6(mtr-miR5211); *** Total genes: {ADRA2B,FAM83A,HAP1,MVB12B,NEURL1,PDE6G,PTK6}; *** miRNA Hit: GeneMania(1/7),mtr-miR160a(1/7),mtr-miR2589(1/7),mtr-miR2640(1/7),mtr-miR399t-5p(1/7),mtr-miR5211(1/7),mtr-miR5233(1/7)}	cellular sodium ion homeostasis	ATP1A3(mtr-miR169k),SLC9A1(mtr-miR319c-5p); *** Total genes: {ATP1A3,SLC9A1}; *** miRNA Hit: mtr-miR169k(1/2),mtr-miR319c-5p(1/2)}	regulation of anoikis	NOTCH1(mtr-miR5266),ZNF304(mtr-miR166e-5p); *** Total genes: {NOTCH1,ZNF304}; *** miRNA Hit: mtr-miR166e-5p(1/2),mtr-miR5266(1/2)}								regulation of I-kappaB phosphorylation	AKT1(mtr-miR160c),TRAF2(mtr-miR160c); *** Total genes: {AKT1,TRAF2}; *** miRNA Hit: mtr-miR160c(2/2)}	natural killer cell mediated cytotoxicity	AP1G1(mtr-miR5206a),PVR(mtr-miR168a),STAT5B(mtr-miR169k); *** Total genes: {AP1G1,PVR,STAT5B}; *** miRNA Hit: mtr-miR168a(1/3),mtr-miR169k(1/3),mtr-miR5206a(1/3)}	regulation of neuronal synaptic plasticity	CNTN2(mtr-miR5266),NEURL1(GeneMania),SHISA7(mtr-miR5225c),SYP(mtr-miR166d); *** Total genes: {CNTN2,NEURL1,SHISA7,SYP}; *** miRNA Hit: GeneMania(1/4),mtr-miR166d(1/4),mtr-miR5225c(1/4),mtr-miR5266(1/4)}			negative regulation of tyrosine phosphorylation of STAT protein
	positive regulation of epidermal growth factor receptor signaling pathway	ADRA2B(mtr-miR2589),HAP1(mtr-miR2640),NEURL1(GeneMania),PDE6G(mtr-miR5233),PTK6(mtr-miR5211); *** Total genes: {ADRA2B,HAP1,NEURL1,PDE6G,PTK6}; *** miRNA Hit: GeneMania(1/5),mtr-miR2589(1/5),mtr-miR2640(1/5),mtr-miR5211(1/5),mtr-miR5233(1/5)}	sodium ion export	ATP1A3(mtr-miR169k),SLC9A1(mtr-miR319c-5p); *** Total genes: {ATP1A3,SLC9A1}; *** miRNA Hit: mtr-miR169k(1/2),mtr-miR319c-5p(1/2)}	regulation of amino acid transport	PER2(mtr-miR169k),RAB3GAP1(mtr-miR5209); *** Total genes: {PER2,RAB3GAP1}; *** miRNA Hit: mtr-miR169k(1/2),mtr-miR5209(1/2)}								positive regulation of I-kappaB phosphorylation	AKT1(mtr-miR160c),TRAF2(mtr-miR160c); *** Total genes: {AKT1,TRAF2}; *** miRNA Hit: mtr-miR160c(2/2)}	positive regulation of interleukin-2 production	ABL1(mtr-miR5276),STAT5B(mtr-miR169k); *** Total genes: {ABL1,STAT5B}; *** miRNA Hit: mtr-miR169k(1/2),mtr-miR5276(1/2)}	regulation of long-term neuronal synaptic plasticity	NEURL1(GeneMania),SYP(mtr-miR166d); *** Total genes: {NEURL1,SYP}; *** miRNA Hit: GeneMania(1/2),mtr-miR166d(1/2)}			neurotransmitter secretion
	positive regulation of epidermal growth factor-activated receptor activity	ADRA2B(mtr-miR2589),NEURL1(GeneMania); *** Total genes: {ADRA2B,NEURL1}; *** miRNA Hit: GeneMania(1/2),mtr-miR2589(1/2)}	establishment or maintenance of actin cytoskeleton polarity	ARHGAP35(mtr-miR408-3p),MAPKAP1(mtr-miR2640); *** Total genes: {ARHGAP35,MAPKAP1}; *** miRNA Hit: mtr-miR2640(1/2),mtr-miR408-3p(1/2)}	negative regulation of anoikis	NOTCH1(mtr-miR5266),ZNF304(mtr-miR166e-5p); *** Total genes: {NOTCH1,ZNF304}; *** miRNA Hit: mtr-miR166e-5p(1/2),mtr-miR5266(1/2)}								positive regulation of cell cycle phase transition	BRD4(mtr-miR5266),EIF4G1(mtr-miR166d),PHB2(mtr-miR5266),SIN3A(mtr-miR156b-3p); *** Total genes: {BRD4,EIF4G1,PHB2,SIN3A}; *** miRNA Hit: mtr-miR5266(2/4),mtr-miR156b-3p(1/4),mtr-miR166d(1/4)}	regulation of natural killer cell mediated immunity	AP1G1(mtr-miR5206a),PVR(mtr-miR168a),STAT5B(mtr-miR169k); *** Total genes: {AP1G1,PVR,STAT5B}; *** miRNA Hit: mtr-miR168a(1/3),mtr-miR169k(1/3),mtr-miR5206a(1/3)}	regulation of short-term neuronal synaptic plasticity	SHISA7(mtr-miR5225c),SYP(mtr-miR166d); *** Total genes: {SHISA7,SYP}; *** miRNA Hit: mtr-miR166d(1/2),mtr-miR5225c(1/2)}			opioid receptor signaling pathway
	response to isoquinoline alkaloid	FOSB(mtr-miR2673a),MDM2(mtr-miR169k),PPP1R9B(mtr-miR5255); *** Total genes: {FOSB,MDM2,PPP1R9B}; *** miRNA Hit: mtr-miR169k(1/3),mtr-miR2673a(1/3),mtr-miR5255(1/3)}	neural plate regionalization	CELSR2(mtr-miR399t-5p),FUZ(mtr-miR5266); *** Total genes: {CELSR2,FUZ}; *** miRNA Hit: mtr-miR399t-5p(1/2),mtr-miR5266(1/2)}	calcium ion-regulated exocytosis of neurotransmitter	RAB3GAP1(mtr-miR5209),SYT15(mtr-miR166d); *** Total genes: {RAB3GAP1,SYT15}; *** miRNA Hit: mtr-miR166d(1/2),mtr-miR5209(1/2)}								mammary gland epithelial cell proliferation	DEAF1(mtr-miR5211),PHB2(mtr-miR5266); *** Total genes: {DEAF1,PHB2}; *** miRNA Hit: mtr-miR5211(1/2),mtr-miR5266(1/2)}	regulation of natural killer cell mediated cytotoxicity	AP1G1(mtr-miR5206a),PVR(mtr-miR168a),STAT5B(mtr-miR169k); *** Total genes: {AP1G1,PVR,STAT5B}; *** miRNA Hit: mtr-miR168a(1/3),mtr-miR169k(1/3),mtr-miR5206a(1/3)}	melanosome localization	PARD3(mtr-miR169d-3p),RAB43(mtr-miR169l-5p); *** Total genes: {PARD3,RAB43}; *** miRNA Hit: mtr-miR169d-3p(1/2),mtr-miR169l-5p(1/2)}			peptidyl-tyrosine autophosphorylation
	response to morphine	FOSB(mtr-miR2673a),MDM2(mtr-miR169k),PPP1R9B(mtr-miR5255); *** Total genes: {FOSB,MDM2,PPP1R9B}; *** miRNA Hit: mtr-miR169k(1/3),mtr-miR2673a(1/3),mtr-miR5255(1/3)}	neural crest formation	FUZ(mtr-miR5266),TCOF1(mtr-miR390); *** Total genes: {FUZ,TCOF1}; *** miRNA Hit: mtr-miR390(1/2),mtr-miR5266(1/2)}	regulation of calcium ion-dependent exocytosis	NOTCH1(mtr-miR5266),RAB3GAP1(mtr-miR5209),RPH3AL(mtr-miR2589),SYT15(mtr-miR166d); *** Total genes: {NOTCH1,RAB3GAP1,RPH3AL,SYT15}; *** miRNA Hit: mtr-miR166d(1/4),mtr-miR2589(1/4),mtr-miR5209(1/4),mtr-miR5266(1/4)}								positive regulation of mitotic cell cycle phase transition	BRD4(mtr-miR5266),EIF4G1(mtr-miR166d),PHB2(mtr-miR5266),SIN3A(mtr-miR156b-3p); *** Total genes: {BRD4,EIF4G1,PHB2,SIN3A}; *** miRNA Hit: mtr-miR5266(2/4),mtr-miR156b-3p(1/4),mtr-miR166d(1/4)}	positive regulation of natural killer cell mediated immunity	AP1G1(mtr-miR5206a),PVR(mtr-miR168a),STAT5B(mtr-miR169k); *** Total genes: {AP1G1,PVR,STAT5B}; *** miRNA Hit: mtr-miR168a(1/3),mtr-miR169k(1/3),mtr-miR5206a(1/3)}	establishment of pigment granule localization	PARD3(mtr-miR169d-3p),RAB43(mtr-miR169l-5p); *** Total genes: {PARD3,RAB43}; *** miRNA Hit: mtr-miR169d-3p(1/2),mtr-miR169l-5p(1/2)}			peripheral nervous system development
	positive regulation of transporter activity	ATP1B2(mtr-miR169k),HAP1(mtr-miR2640),JPH2(mtr-miR5285b),KCNC1(mtr-miR5276),NTSR1(mtr-miR408-3p),PTAFR(mtr-miR5273); *** Total genes: {ATP1B2,HAP1,JPH2,KCNC1,NTSR1,PTAFR}; *** miRNA Hit: mtr-miR169k(1/6),mtr-miR2640(1/6),mtr-miR408-3p(1/6),mtr-miR5273(1/6),mtr-miR5276(1/6),mtr-miR5285b(1/6)}	neural plate anterior/posterior regionalization	CELSR2(mtr-miR399t-5p),FUZ(mtr-miR5266); *** Total genes: {CELSR2,FUZ}; *** miRNA Hit: mtr-miR399t-5p(1/2),mtr-miR5266(1/2)}	magnesium ion transport	CNNM4(mtr-miR399t-5p),NIPA2(mtr-miR399t-5p); *** Total genes: {CNNM4,NIPA2}; *** miRNA Hit: mtr-miR399t-5p(2/2)}								positive regulation of cell cycle G2/M phase transition	BRD4(mtr-miR5266),SIN3A(mtr-miR156b-3p); *** Total genes: {BRD4,SIN3A}; *** miRNA Hit: mtr-miR156b-3p(1/2),mtr-miR5266(1/2)}	positive regulation of natural killer cell mediated cytotoxicity	AP1G1(mtr-miR5206a),PVR(mtr-miR168a),STAT5B(mtr-miR169k); *** Total genes: {AP1G1,PVR,STAT5B}; *** miRNA Hit: mtr-miR168a(1/3),mtr-miR169k(1/3),mtr-miR5206a(1/3)}	pigment granule transport	PARD3(mtr-miR169d-3p),RAB43(mtr-miR169l-5p); *** Total genes: {PARD3,RAB43}; *** miRNA Hit: mtr-miR169d-3p(1/2),mtr-miR169l-5p(1/2)}			peripheral nervous system neuron development
	positive regulation of ion transmembrane transporter activity	ATP1B2(mtr-miR169k),HAP1(mtr-miR2640),JPH2(mtr-miR5285b),KCNC1(mtr-miR5276),NTSR1(mtr-miR408-3p),PTAFR(mtr-miR5273); *** Total genes: {ATP1B2,HAP1,JPH2,KCNC1,NTSR1,PTAFR}; *** miRNA Hit: mtr-miR169k(1/6),mtr-miR2640(1/6),mtr-miR408-3p(1/6),mtr-miR5273(1/6),mtr-miR5276(1/6),mtr-miR5285b(1/6)}	response to catecholamine	ABL1(mtr-miR5276),ID1(mtr-miR5211),SLC9A1(mtr-miR319c-5p),SRD5A1(mtr-miR169l-3p); *** Total genes: {ABL1,ID1,SLC9A1,SRD5A1}; *** miRNA Hit: mtr-miR169l-3p(1/4),mtr-miR319c-5p(1/4),mtr-miR5211(1/4),mtr-miR5276(1/4)}	regulation of chromatin silencing	SIN3A(mtr-miR156b-3p),ZNF304(mtr-miR166e-5p); *** Total genes: {SIN3A,ZNF304}; *** miRNA Hit: mtr-miR156b-3p(1/2),mtr-miR166e-5p(1/2)}								phosphate ion transport	CRY2(mtr-miR408-3p),SLC25A10(mtr-miR5233); *** Total genes: {CRY2,SLC25A10}; *** miRNA Hit: mtr-miR408-3p(1/2),mtr-miR5233(1/2)}	regulation of vascular smooth muscle cell proliferation	MDM2(mtr-miR169k),TPM1(mtr-miR169k); *** Total genes: {MDM2,TPM1}; *** miRNA Hit: mtr-miR169k(2/2)}	retrograde transport, endosome to plasma membrane	MICALL1(mtr-miR5233),RAB43(mtr-miR169l-5p); *** Total genes: {MICALL1,RAB43}; *** miRNA Hit: mtr-miR169l-5p(1/2),mtr-miR5233(1/2)}			peripheral nervous system neuron differentiation
	positive regulation of cation transmembrane transport	ANO6(mtr-miR160a),ATP1B2(mtr-miR169k),HAP1(mtr-miR2640),JPH2(mtr-miR5285b),KCNC1(mtr-miR5276),KCNQ1(mtr-miR166d),NTSR1(mtr-miR408-3p); *** Total genes: {ANO6,ATP1B2,HAP1,JPH2,KCNC1,KCNQ1,NTSR1}; *** miRNA Hit: mtr-miR160a(1/7),mtr-miR166d(1/7),mtr-miR169k(1/7),mtr-miR2640(1/7),mtr-miR408-3p(1/7),mtr-miR5276(1/7),mtr-miR5285b(1/7)}	cellular response to monoamine stimulus	ABL1(mtr-miR5276),ID1(mtr-miR5211),SLC9A1(mtr-miR319c-5p),SRD5A1(mtr-miR169l-3p); *** Total genes: {ABL1,ID1,SLC9A1,SRD5A1}; *** miRNA Hit: mtr-miR169l-3p(1/4),mtr-miR319c-5p(1/4),mtr-miR5211(1/4),mtr-miR5276(1/4)}	magnesium ion transmembrane transport	CNNM4(mtr-miR399t-5p),NIPA2(mtr-miR399t-5p); *** Total genes: {CNNM4,NIPA2}; *** miRNA Hit: mtr-miR399t-5p(2/2)}								corticosteroid receptor signaling pathway	CRY2(mtr-miR408-3p),RBM14(mtr-miR5283); *** Total genes: {CRY2,RBM14}; *** miRNA Hit: mtr-miR408-3p(1/2),mtr-miR5283(1/2)}	positive regulation of cartilage development	ACVRL1(mtr-miR169k),TAPT1(mtr-miR166d); *** Total genes: {ACVRL1,TAPT1}; *** miRNA Hit: mtr-miR166d(1/2),mtr-miR169k(1/2)}	establishment of melanosome localization	PARD3(mtr-miR169d-3p),RAB43(mtr-miR169l-5p); *** Total genes: {PARD3,RAB43}; *** miRNA Hit: mtr-miR169d-3p(1/2),mtr-miR169l-5p(1/2)}			phototransduction, visible light
	positive regulation of cation channel activity	HAP1(mtr-miR2640),JPH2(mtr-miR5285b),KCNC1(mtr-miR5276),NTSR1(mtr-miR408-3p); *** Total genes: {HAP1,JPH2,KCNC1,NTSR1}; *** miRNA Hit: mtr-miR2640(1/4),mtr-miR408-3p(1/4),mtr-miR5276(1/4),mtr-miR5285b(1/4)}	regulation of actin filament bundle assembly	ABL1(mtr-miR5276),ID1(mtr-miR5211),NF2(mtr-miR5206b),PPFIA1(mtr-miR168a),SH3PXD2B(mtr-miR482-5p),SLC9A1(mtr-miR319c-5p); *** Total genes: {ABL1,ID1,NF2,PPFIA1,SH3PXD2B,SLC9A1}; *** miRNA Hit: mtr-miR168a(1/6),mtr-miR319c-5p(1/6),mtr-miR482-5p(1/6),mtr-miR5206b(1/6),mtr-miR5211(1/6),mtr-miR5276(1/6)}	positive regulation of chromatin silencing	SIN3A(mtr-miR156b-3p),ZNF304(mtr-miR166e-5p); *** Total genes: {SIN3A,ZNF304}; *** miRNA Hit: mtr-miR156b-3p(1/2),mtr-miR166e-5p(1/2)}								negative regulation of intracellular steroid hormone receptor signaling pathway	CRY2(mtr-miR408-3p),PHB2(mtr-miR5266); *** Total genes: {CRY2,PHB2}; *** miRNA Hit: mtr-miR408-3p(1/2),mtr-miR5266(1/2)}	positive regulation of heart rate	KCNQ1(mtr-miR166d),TPM1(mtr-miR169k); *** Total genes: {KCNQ1,TPM1}; *** miRNA Hit: mtr-miR166d(1/2),mtr-miR169k(1/2)}	melanosome transport	PARD3(mtr-miR169d-3p),RAB43(mtr-miR169l-5p); *** Total genes: {PARD3,RAB43}; *** miRNA Hit: mtr-miR169d-3p(1/2),mtr-miR169l-5p(1/2)}			positive regulation of CREB transcription factor activity
	regulation of neuronal synaptic plasticity	CNTN2(mtr-miR5266),NEURL1(GeneMania),SHISA7(mtr-miR5225c),SYP(mtr-miR166d); *** Total genes: {CNTN2,NEURL1,SHISA7,SYP}; *** miRNA Hit: GeneMania(1/4),mtr-miR166d(1/4),mtr-miR5225c(1/4),mtr-miR5266(1/4)}	cellular response to catecholamine stimulus	ABL1(mtr-miR5276),ID1(mtr-miR5211),SLC9A1(mtr-miR319c-5p),SRD5A1(mtr-miR169l-3p); *** Total genes: {ABL1,ID1,SLC9A1,SRD5A1}; *** miRNA Hit: mtr-miR169l-3p(1/4),mtr-miR319c-5p(1/4),mtr-miR5211(1/4),mtr-miR5276(1/4)}	apoptotic process involved in morphogenesis	BCL2L11(mtr-miR5273),NOTCH1(mtr-miR5266),VDR(mtr-miR5276); *** Total genes: {BCL2L11,NOTCH1,VDR}; *** miRNA Hit: mtr-miR5266(1/3),mtr-miR5273(1/3),mtr-miR5276(1/3)}								regulation of mammary gland epithelial cell proliferation	DEAF1(mtr-miR5211),PHB2(mtr-miR5266); *** Total genes: {DEAF1,PHB2}; *** miRNA Hit: mtr-miR5211(1/2),mtr-miR5266(1/2)}	negative regulation of cell cycle arrest	MDM2(mtr-miR169k),MDM4(mtr-miR5266); *** Total genes: {MDM2,MDM4}; *** miRNA Hit: mtr-miR169k(1/2),mtr-miR5266(1/2)}	establishment of mitochondrion localization, microtubule-mediated	KIF1B(mtr-miR5276),MAPT(mtr-miR169d-3p); *** Total genes: {KIF1B,MAPT}; *** miRNA Hit: mtr-miR169d-3p(1/2),mtr-miR5276(1/2)}			positive regulation of ERBB signaling pathway
	positive regulation of potassium ion transport	ANO6(mtr-miR160a),ATP1B2(mtr-miR169k),KCNC1(mtr-miR5276),KCNQ1(mtr-miR166d); *** Total genes: {ANO6,ATP1B2,KCNC1,KCNQ1}; *** miRNA Hit: mtr-miR160a(1/4),mtr-miR166d(1/4),mtr-miR169k(1/4),mtr-miR5276(1/4)}	positive regulation of actin filament bundle assembly	ABL1(mtr-miR5276),ID1(mtr-miR5211),NF2(mtr-miR5206b),SH3PXD2B(mtr-miR482-5p); *** Total genes: {ABL1,ID1,NF2,SH3PXD2B}; *** miRNA Hit: mtr-miR482-5p(1/4),mtr-miR5206b(1/4),mtr-miR5211(1/4),mtr-miR5276(1/4)}	positive regulation of epidermis development	NOTCH1(mtr-miR5266),VDR(mtr-miR5276); *** Total genes: {NOTCH1,VDR}; *** miRNA Hit: mtr-miR5266(1/2),mtr-miR5276(1/2)}								positive regulation of G2/M transition of mitotic cell cycle	BRD4(mtr-miR5266),SIN3A(mtr-miR156b-3p); *** Total genes: {BRD4,SIN3A}; *** miRNA Hit: mtr-miR156b-3p(1/2),mtr-miR5266(1/2)}	atrial septum development	MDM2(mtr-miR169k),NSD2(GeneMania); *** Total genes: {MDM2,NSD2}; *** miRNA Hit: GeneMania(1/2),mtr-miR169k(1/2)}	amyloid precursor protein catabolic process	EFNA3(mtr-miR160c),GSK3A(GeneMania),HAP1(mtr-miR2640); *** Total genes: {EFNA3,GSK3A,HAP1}; *** miRNA Hit: GeneMania(1/3),mtr-miR160c(1/3),mtr-miR2640(1/3)}			positive regulation of G-protein coupled receptor protein signaling pathway
	regulation of potassium ion transmembrane transport	ANO6(mtr-miR160a),ATP1B2(mtr-miR169k),KCNC1(mtr-miR5276),KCNQ1(mtr-miR166d); *** Total genes: {ANO6,ATP1B2,KCNC1,KCNQ1}; *** miRNA Hit: mtr-miR160a(1/4),mtr-miR166d(1/4),mtr-miR169k(1/4),mtr-miR5276(1/4)}	positive regulation of mast cell activation	NECTIN2(GeneMania),VAMP8(mtr-miR5266); *** Total genes: {NECTIN2,VAMP8}; *** miRNA Hit: GeneMania(1/2),mtr-miR5266(1/2)}	regulation of keratinocyte proliferation	STXBP4(mtr-miR5273),VDR(mtr-miR5276); *** Total genes: {STXBP4,VDR}; *** miRNA Hit: mtr-miR5273(1/2),mtr-miR5276(1/2)}								glucocorticoid receptor signaling pathway	CRY2(mtr-miR408-3p),RBM14(mtr-miR5283); *** Total genes: {CRY2,RBM14}; *** miRNA Hit: mtr-miR408-3p(1/2),mtr-miR5283(1/2)}	endocardial cushion morphogenesis	ACVRL1(mtr-miR169k),MDM2(mtr-miR169k); *** Total genes: {ACVRL1,MDM2}; *** miRNA Hit: mtr-miR169k(2/2)}	regulation of amyloid precursor protein catabolic process	EFNA3(mtr-miR160c),GSK3A(GeneMania),HAP1(mtr-miR2640); *** Total genes: {EFNA3,GSK3A,HAP1}; *** miRNA Hit: GeneMania(1/3),mtr-miR160c(1/3),mtr-miR2640(1/3)}			positive regulation of I-kappaB phosphorylation
	positive regulation of potassium ion transmembrane transport	ANO6(mtr-miR160a),ATP1B2(mtr-miR169k),KCNC1(mtr-miR5276),KCNQ1(mtr-miR166d); *** Total genes: {ANO6,ATP1B2,KCNC1,KCNQ1}; *** miRNA Hit: mtr-miR160a(1/4),mtr-miR166d(1/4),mtr-miR169k(1/4),mtr-miR5276(1/4)}	positive regulation of fibroblast migration	AKT1(mtr-miR160c),ARHGEF7(mtr-miR2589); *** Total genes: {AKT1,ARHGEF7}; *** miRNA Hit: mtr-miR160c(1/2),mtr-miR2589(1/2)}	cellular response to nutrient	COL1A1(mtr-miR5211),KANK2(mtr-miR2673a),VDR(mtr-miR5276); *** Total genes: {COL1A1,KANK2,VDR}; *** miRNA Hit: mtr-miR2673a(1/3),mtr-miR5211(1/3),mtr-miR5276(1/3)}								regulation of cellular senescence	ABL1(mtr-miR5276),HMGA1(mtr-miR5276); *** Total genes: {ABL1,HMGA1}; *** miRNA Hit: mtr-miR5276(2/2)}	vascular associated smooth muscle cell migration	MDM2(mtr-miR169k),TPM1(mtr-miR169k); *** Total genes: {MDM2,TPM1}; *** miRNA Hit: mtr-miR169k(2/2)}	axo-dendritic transport	HAP1(mtr-miR2640),KIF1B(mtr-miR5276),MAPT(mtr-miR169d-3p); *** Total genes: {HAP1,KIF1B,MAPT}; *** miRNA Hit: mtr-miR169d-3p(1/3),mtr-miR2640(1/3),mtr-miR5276(1/3)}			positive regulation of amine transport
	positive regulation of mitochondrial membrane permeability	BMF(mtr-miR2613),GDNF(mtr-miR2673a),GSK3A(GeneMania),YWHAB(GeneMania); *** Total genes: {BMF,GDNF,GSK3A,YWHAB}; *** miRNA Hit: GeneMania(2/4),mtr-miR2613(1/4),mtr-miR2673a(1/4)}	regulation of I-kappaB phosphorylation	AKT1(mtr-miR160c),TRAF2(mtr-miR160c); *** Total genes: {AKT1,TRAF2}; *** miRNA Hit: mtr-miR160c(2/2)}	positive regulation of epidermal cell differentiation	NOTCH1(mtr-miR5266),VDR(mtr-miR5276); *** Total genes: {NOTCH1,VDR}; *** miRNA Hit: mtr-miR5266(1/2),mtr-miR5276(1/2)}								response to dopamine	ABL1(mtr-miR5276),SIN3A(mtr-miR156b-3p); *** Total genes: {ABL1,SIN3A}; *** miRNA Hit: mtr-miR156b-3p(1/2),mtr-miR5276(1/2)}	regulation of vascular associated smooth muscle cell migration	MDM2(mtr-miR169k),TPM1(mtr-miR169k); *** Total genes: {MDM2,TPM1}; *** miRNA Hit: mtr-miR169k(2/2)}	amyloid-beta formation	GSK3A(GeneMania),HAP1(mtr-miR2640); *** Total genes: {GSK3A,HAP1}; *** miRNA Hit: GeneMania(1/2),mtr-miR2640(1/2)}			positive regulation of amyloid precursor protein catabolic process
	regulation of mitochondrial membrane permeability involved in apoptotic process	BMF(mtr-miR2613),GDNF(mtr-miR2673a),GSK3A(GeneMania),YWHAB(GeneMania); *** Total genes: {BMF,GDNF,GSK3A,YWHAB}; *** miRNA Hit: GeneMania(2/4),mtr-miR2613(1/4),mtr-miR2673a(1/4)}	positive regulation of I-kappaB phosphorylation	AKT1(mtr-miR160c),TRAF2(mtr-miR160c); *** Total genes: {AKT1,TRAF2}; *** miRNA Hit: mtr-miR160c(2/2)}	positive regulation of keratinocyte differentiation	NOTCH1(mtr-miR5266),VDR(mtr-miR5276); *** Total genes: {NOTCH1,VDR}; *** miRNA Hit: mtr-miR5266(1/2),mtr-miR5276(1/2)}								cellular response to dopamine	ABL1(mtr-miR5276),SIN3A(mtr-miR156b-3p); *** Total genes: {ABL1,SIN3A}; *** miRNA Hit: mtr-miR156b-3p(1/2),mtr-miR5276(1/2)}	renal filtration cell differentiation	KLF15(mtr-miR2673a),PODXL(mtr-miR169k); *** Total genes: {KLF15,PODXL}; *** miRNA Hit: mtr-miR169k(1/2),mtr-miR2673a(1/2)}	mitochondrion transport along microtubule	KIF1B(mtr-miR5276),MAPT(mtr-miR169d-3p); *** Total genes: {KIF1B,MAPT}; *** miRNA Hit: mtr-miR169d-3p(1/2),mtr-miR5276(1/2)}			positive regulation of blood vessel endothelial cell migration
	mitochondrial outer membrane permeabilization involved in programmed cell death	BMF(mtr-miR2613),GDNF(mtr-miR2673a),GSK3A(GeneMania),YWHAB(GeneMania); *** Total genes: {BMF,GDNF,GSK3A,YWHAB}; *** miRNA Hit: GeneMania(2/4),mtr-miR2613(1/4),mtr-miR2673a(1/4)}	autophagosome membrane docking	ATG14(mtr-miR169e-5p),VAMP8(mtr-miR5266); *** Total genes: {ATG14,VAMP8}; *** miRNA Hit: mtr-miR169e-5p(1/2),mtr-miR5266(1/2)}	cellular response to vitamin	COL1A1(mtr-miR5211),KANK2(mtr-miR2673a),VDR(mtr-miR5276); *** Total genes: {COL1A1,KANK2,VDR}; *** miRNA Hit: mtr-miR2673a(1/3),mtr-miR5211(1/3),mtr-miR5276(1/3)}								positive regulation of actin cytoskeleton reorganization	ABL1(mtr-miR5276),BAIAP2(mtr-miR5211); *** Total genes: {ABL1,BAIAP2}; *** miRNA Hit: mtr-miR5211(1/2),mtr-miR5276(1/2)}	cell differentiation involved in kidney development	GDNF(mtr-miR2673a),KLF15(mtr-miR2673a),PODXL(mtr-miR169k); *** Total genes: {GDNF,KLF15,PODXL}; *** miRNA Hit: mtr-miR2673a(2/3),mtr-miR169k(1/3)}	regulation of amyloid-beta formation	GSK3A(GeneMania),HAP1(mtr-miR2640); *** Total genes: {GSK3A,HAP1}; *** miRNA Hit: GeneMania(1/2),mtr-miR2640(1/2)}			positive regulation of calcium ion-dependent exocytosis
	positive regulation of mitochondrial membrane permeability involved in apoptotic process	BMF(mtr-miR2613),GDNF(mtr-miR2673a),GSK3A(GeneMania),YWHAB(GeneMania); *** Total genes: {BMF,GDNF,GSK3A,YWHAB}; *** miRNA Hit: GeneMania(2/4),mtr-miR2613(1/4),mtr-miR2673a(1/4)}	autophagosome organization	ATG14(mtr-miR169e-5p),ATG9A(GeneMania),MFN2(mtr-miR5037c),MTMR3(mtr-miR5270a),NPRL3(mtr-miR169d-3p),PACS2(GeneMania),PSEN1(mtr-miR2602a); *** Total genes: {ATG14,ATG9A,MFN2,MTMR3,NPRL3,PACS2,PSEN1}; *** miRNA Hit: GeneMania(2/7),mtr-miR169d-3p(1/7),mtr-miR169e-5p(1/7),mtr-miR2602a(1/7),mtr-miR5037c(1/7),mtr-miR5270a(1/7)}	cardiac atrium development	NOTCH1(mtr-miR5266),NSD2(GeneMania); *** Total genes: {NOTCH1,NSD2}; *** miRNA Hit: GeneMania(1/2),mtr-miR5266(1/2)}								negative regulation of mRNA processing	RNPS1(mtr-miR398b),SUPT5H(GeneMania); *** Total genes: {RNPS1,SUPT5H}; *** miRNA Hit: GeneMania(1/2),mtr-miR398b(1/2)}	epithelial cell differentiation involved in kidney development	GDNF(mtr-miR2673a),KLF15(mtr-miR2673a),PODXL(mtr-miR169k); *** Total genes: {GDNF,KLF15,PODXL}; *** miRNA Hit: mtr-miR2673a(2/3),mtr-miR169k(1/3)}	positive regulation of amyloid precursor protein catabolic process	EFNA3(mtr-miR160c),GSK3A(GeneMania); *** Total genes: {EFNA3,GSK3A}; *** miRNA Hit: GeneMania(1/2),mtr-miR160c(1/2)}			positive regulation of cation channel activity
	positive regulation of mitochondrial outer membrane permeabilization involved in apoptotic signaling pathway	BMF(mtr-miR2613),GSK3A(GeneMania),YWHAB(GeneMania); *** Total genes: {BMF,GSK3A,YWHAB}; *** miRNA Hit: GeneMania(2/3),mtr-miR2613(1/3)}	autophagosome assembly	ATG14(mtr-miR169e-5p),ATG9A(GeneMania),MFN2(mtr-miR5037c),MTMR3(mtr-miR5270a),NPRL3(mtr-miR169d-3p),PACS2(GeneMania),PSEN1(mtr-miR2602a); *** Total genes: {ATG14,ATG9A,MFN2,MTMR3,NPRL3,PACS2,PSEN1}; *** miRNA Hit: GeneMania(2/7),mtr-miR169d-3p(1/7),mtr-miR169e-5p(1/7),mtr-miR2602a(1/7),mtr-miR5037c(1/7),mtr-miR5270a(1/7)}	cardiac atrium morphogenesis	NOTCH1(mtr-miR5266),NSD2(GeneMania); *** Total genes: {NOTCH1,NSD2}; *** miRNA Hit: GeneMania(1/2),mtr-miR5266(1/2)}								regulation of chromatin silencing	HMGA1(mtr-miR5276),SIN3A(mtr-miR156b-3p),TRIM28(GeneMania); *** Total genes: {HMGA1,SIN3A,TRIM28}; *** miRNA Hit: GeneMania(1/3),mtr-miR156b-3p(1/3),mtr-miR5276(1/3)}	glomerular epithelium development	KLF15(mtr-miR2673a),PODXL(mtr-miR169k); *** Total genes: {KLF15,PODXL}; *** miRNA Hit: mtr-miR169k(1/2),mtr-miR2673a(1/2)}	axonal transport	HAP1(mtr-miR2640),KIF1B(mtr-miR5276),MAPT(mtr-miR169d-3p); *** Total genes: {HAP1,KIF1B,MAPT}; *** miRNA Hit: mtr-miR169d-3p(1/3),mtr-miR2640(1/3),mtr-miR5276(1/3)}			positive regulation of chromatin silencing
	regulation of cAMP biosynthetic process	CACNA1A(mtr-miR5266),GSK3A(GeneMania),OPRL1(mtr-miR399t-5p),RAMP1(mtr-miR160c),TRAF3(mtr-miR160c),UBD(mtr-miR1510a-5p),WFS1(mtr-miR166d); *** Total genes: {CACNA1A,GSK3A,OPRL1,RAMP1,TRAF3,UBD,WFS1}; *** miRNA Hit: mtr-miR160c(2/7),GeneMania(1/7),mtr-miR1510a-5p(1/7),mtr-miR166d(1/7),mtr-miR399t-5p(1/7),mtr-miR5266(1/7)}	protein localization to phagophore assembly site	ATG9A(GeneMania),MFN2(mtr-miR5037c),PACS2(GeneMania); *** Total genes: {ATG9A,MFN2,PACS2}; *** miRNA Hit: GeneMania(2/3),mtr-miR5037c(1/3)}	regulation of keratinocyte differentiation	NOTCH1(mtr-miR5266),VDR(mtr-miR5276); *** Total genes: {NOTCH1,VDR}; *** miRNA Hit: mtr-miR5266(1/2),mtr-miR5276(1/2)}								positive regulation of chromatin silencing	SIN3A(mtr-miR156b-3p),TRIM28(GeneMania); *** Total genes: {SIN3A,TRIM28}; *** miRNA Hit: GeneMania(1/2),mtr-miR156b-3p(1/2)}	glomerular epithelial cell differentiation	KLF15(mtr-miR2673a),PODXL(mtr-miR169k); *** Total genes: {KLF15,PODXL}; *** miRNA Hit: mtr-miR169k(1/2),mtr-miR2673a(1/2)}	signal transduction involved in cellular response to ammonium ion	CHRNA4(mtr-miR5270a),GRK2(GeneMania); *** Total genes: {CHRNA4,GRK2}; *** miRNA Hit: GeneMania(1/2),mtr-miR5270a(1/2)}			positive regulation of epidermal growth factor receptor signaling pathway
	regulation of guanylate cyclase activity	CACNA1A(mtr-miR5266),NANOS2(mtr-miR160c); *** Total genes: {CACNA1A,NANOS2}; *** miRNA Hit: mtr-miR160c(1/2),mtr-miR5266(1/2)}	cellular response to acidic pH	RAB11FIP5(mtr-miR5291b),SLC9A1(mtr-miR319c-5p); *** Total genes: {RAB11FIP5,SLC9A1}; *** miRNA Hit: mtr-miR319c-5p(1/2),mtr-miR5291b(1/2)}	vitamin D receptor signaling pathway	KANK2(mtr-miR2673a),VDR(mtr-miR5276); *** Total genes: {KANK2,VDR}; *** miRNA Hit: mtr-miR2673a(1/2),mtr-miR5276(1/2)}								positive regulation of DNA-templated transcription, elongation	BRD4(mtr-miR5266),SUPT5H(GeneMania); *** Total genes: {BRD4,SUPT5H}; *** miRNA Hit: GeneMania(1/2),mtr-miR5266(1/2)}	regulation of chromatin silencing	PHF2(mtr-miR160c),TRIM28(GeneMania); *** Total genes: {PHF2,TRIM28}; *** miRNA Hit: GeneMania(1/2),mtr-miR160c(1/2)}	regulation of amine transport	CHRNA4(mtr-miR5270a),GRK2(GeneMania),NTSR1(mtr-miR408-3p),STX1A(GeneMania),STXBP1(GeneMania),SYT1(mtr-miR5211); *** Total genes: {CHRNA4,GRK2,NTSR1,STX1A,STXBP1,SYT1}; *** miRNA Hit: GeneMania(3/6),mtr-miR408-3p(1/6),mtr-miR5211(1/6),mtr-miR5270a(1/6)}			positive regulation of extrinsic apoptotic signaling pathway
	learned vocalization behavior or vocal learning	NRXN2(mtr-miR5295c),STRA6(mtr-miR156i-3p); *** Total genes: {NRXN2,STRA6}; *** miRNA Hit: mtr-miR156i-3p(1/2),mtr-miR5295c(1/2)}	cellular response to epinephrine stimulus	SLC9A1(mtr-miR319c-5p),SRD5A1(mtr-miR169l-3p); *** Total genes: {SLC9A1,SRD5A1}; *** miRNA Hit: mtr-miR169l-3p(1/2),mtr-miR319c-5p(1/2)}	cellular response to vitamin D	KANK2(mtr-miR2673a),VDR(mtr-miR5276); *** Total genes: {KANK2,VDR}; *** miRNA Hit: mtr-miR2673a(1/2),mtr-miR5276(1/2)}								negative regulation of muscle hypertrophy	GSK3A(GeneMania),P2RX4(mtr-miR166d); *** Total genes: {GSK3A,P2RX4}; *** miRNA Hit: GeneMania(1/2),mtr-miR166d(1/2)}	glomerular visceral epithelial cell differentiation	KLF15(mtr-miR2673a),PODXL(mtr-miR169k); *** Total genes: {KLF15,PODXL}; *** miRNA Hit: mtr-miR169k(1/2),mtr-miR2673a(1/2)}	catecholamine secretion	CHRNA4(mtr-miR5270a),GRK2(GeneMania),STX1A(GeneMania),SYT1(mtr-miR5211); *** Total genes: {CHRNA4,GRK2,STX1A,SYT1}; *** miRNA Hit: GeneMania(2/4),mtr-miR5211(1/4),mtr-miR5270a(1/4)}			positive regulation of gene silencing by miRNA
	observational learning	NRXN2(mtr-miR5295c),STRA6(mtr-miR156i-3p); *** Total genes: {NRXN2,STRA6}; *** miRNA Hit: mtr-miR156i-3p(1/2),mtr-miR5295c(1/2)}	positive regulation of neuron death	ABL1(mtr-miR5276),ARHGEF7(mtr-miR2589),BAD(mtr-miR5266),MAP3K11(GeneMania),TP53BP2(mtr-miR399t-5p); *** Total genes: {ABL1,ARHGEF7,BAD,MAP3K11,TP53BP2}; *** miRNA Hit: GeneMania(1/5),mtr-miR2589(1/5),mtr-miR399t-5p(1/5),mtr-miR5266(1/5),mtr-miR5276(1/5)}	ventricular septum morphogenesis	NOTCH1(mtr-miR5266),NSD2(GeneMania); *** Total genes: {NOTCH1,NSD2}; *** miRNA Hit: GeneMania(1/2),mtr-miR5266(1/2)}								regulation of nuclease activity	AKT1(mtr-miR160c),DFFA(mtr-miR399t-5p); *** Total genes: {AKT1,DFFA}; *** miRNA Hit: mtr-miR160c(1/2),mtr-miR399t-5p(1/2)}	negative regulation of organ growth	GSK3A(GeneMania),WWC1(mtr-miR319c-5p); *** Total genes: {GSK3A,WWC1}; *** miRNA Hit: GeneMania(1/2),mtr-miR319c-5p(1/2)}	acetylcholine receptor signaling pathway	CHRNA4(mtr-miR5270a),GRK2(GeneMania); *** Total genes: {CHRNA4,GRK2}; *** miRNA Hit: GeneMania(1/2),mtr-miR5270a(1/2)}			positive regulation of glutamate secretion
	vocal learning	NRXN2(mtr-miR5295c),STRA6(mtr-miR156i-3p); *** Total genes: {NRXN2,STRA6}; *** miRNA Hit: mtr-miR156i-3p(1/2),mtr-miR5295c(1/2)}	actin filament bundle assembly	ABL1(mtr-miR5276),BAIAP2(mtr-miR5211),ID1(mtr-miR5211),NF2(mtr-miR5206b),PDXP(mtr-miR5266),PPFIA1(mtr-miR168a),SH3PXD2B(mtr-miR482-5p),SLC9A1(mtr-miR319c-5p); *** Total genes: {ABL1,BAIAP2,ID1,NF2,PDXP,PPFIA1,SH3PXD2B,SLC9A1}; *** miRNA Hit: mtr-miR5211(2/8),mtr-miR168a(1/8),mtr-miR319c-5p(1/8),mtr-miR482-5p(1/8),mtr-miR5206b(1/8),mtr-miR5266(1/8),mtr-miR5276(1/8)}										positive regulation of monooxygenase activity	AKT1(mtr-miR160c),NPRL3(mtr-miR169d-3p); *** Total genes: {AKT1,NPRL3}; *** miRNA Hit: mtr-miR160c(1/2),mtr-miR169d-3p(1/2)}	UDP-glucose metabolic process	GSK3A(GeneMania),UGGT1(mtr-miR5270a); *** Total genes: {GSK3A,UGGT1}; *** miRNA Hit: GeneMania(1/2),mtr-miR5270a(1/2)}	cellular response to acetylcholine	CHRNA4(mtr-miR5270a),GRK2(GeneMania); *** Total genes: {CHRNA4,GRK2}; *** miRNA Hit: GeneMania(1/2),mtr-miR5270a(1/2)}			positive regulation of mast cell activation
	imitative learning	NRXN2(mtr-miR5295c),STRA6(mtr-miR156i-3p); *** Total genes: {NRXN2,STRA6}; *** miRNA Hit: mtr-miR156i-3p(1/2),mtr-miR5295c(1/2)}	actin filament bundle organization	ABL1(mtr-miR5276),BAIAP2(mtr-miR5211),ID1(mtr-miR5211),NF2(mtr-miR5206b),PDXP(mtr-miR5266),PPFIA1(mtr-miR168a),SH3PXD2B(mtr-miR482-5p),SLC9A1(mtr-miR319c-5p); *** Total genes: {ABL1,BAIAP2,ID1,NF2,PDXP,PPFIA1,SH3PXD2B,SLC9A1}; *** miRNA Hit: mtr-miR5211(2/8),mtr-miR168a(1/8),mtr-miR319c-5p(1/8),mtr-miR482-5p(1/8),mtr-miR5206b(1/8),mtr-miR5266(1/8),mtr-miR5276(1/8)}										response to ATP	P2RX4(mtr-miR166d),PDXP(mtr-miR5266); *** Total genes: {P2RX4,PDXP}; *** miRNA Hit: mtr-miR166d(1/2),mtr-miR5266(1/2)}	purinergic receptor signaling pathway	ANO6(mtr-miR160a),P2RX4(mtr-miR166d); *** Total genes: {ANO6,P2RX4}; *** miRNA Hit: mtr-miR160a(1/2),mtr-miR166d(1/2)}	regulation of catecholamine secretion	CHRNA4(mtr-miR5270a),GRK2(GeneMania),STX1A(GeneMania),SYT1(mtr-miR5211); *** Total genes: {CHRNA4,GRK2,STX1A,SYT1}; *** miRNA Hit: GeneMania(2/4),mtr-miR5211(1/4),mtr-miR5270a(1/4)}			positive regulation of mitochondrial membrane permeability
	embryonic camera-type eye development	HIPK2(mtr-miR5266),PPP1R13L(mtr-miR5221),STRA6(mtr-miR156i-3p); *** Total genes: {HIPK2,PPP1R13L,STRA6}; *** miRNA Hit: mtr-miR156i-3p(1/3),mtr-miR5221(1/3),mtr-miR5266(1/3)}	regulation of actomyosin structure organization	ABL1(mtr-miR5276),NF2(mtr-miR5206b),PPFIA1(mtr-miR168a),SH3PXD2B(mtr-miR482-5p),SLC9A1(mtr-miR319c-5p); *** Total genes: {ABL1,NF2,PPFIA1,SH3PXD2B,SLC9A1}; *** miRNA Hit: mtr-miR168a(1/5),mtr-miR319c-5p(1/5),mtr-miR482-5p(1/5),mtr-miR5206b(1/5),mtr-miR5276(1/5)}										positive regulation of neuron death	ABL1(mtr-miR5276),BAD(mtr-miR5266),GSK3A(GeneMania),MAP3K11(GeneMania),TP53BP2(mtr-miR399t-5p); *** Total genes: {ABL1,BAD,GSK3A,MAP3K11,TP53BP2}; *** miRNA Hit: GeneMania(2/5),mtr-miR399t-5p(1/5),mtr-miR5266(1/5),mtr-miR5276(1/5)}	negative regulation of epithelial cell differentiation	ACVRL1(mtr-miR169k),GRHL2(mtr-miR2589),GSK3A(GeneMania); *** Total genes: {ACVRL1,GRHL2,GSK3A}; *** miRNA Hit: GeneMania(1/3),mtr-miR169k(1/3),mtr-miR2589(1/3)}	catecholamine transport	CHRNA4(mtr-miR5270a),GRK2(GeneMania),STX1A(GeneMania),SYT1(mtr-miR5211); *** Total genes: {CHRNA4,GRK2,STX1A,SYT1}; *** miRNA Hit: GeneMania(2/4),mtr-miR5211(1/4),mtr-miR5270a(1/4)}			positive regulation of mitochondrial outer membrane permeabilization involved in apoptotic signaling pathway
	postganglionic parasympathetic fiber development	GDNF(mtr-miR2673a),PLXNA4(mtr-miR164d); *** Total genes: {GDNF,PLXNA4}; *** miRNA Hit: mtr-miR164d(1/2),mtr-miR2673a(1/2)}	contractile actin filament bundle assembly	ABL1(mtr-miR5276),NF2(mtr-miR5206b),PPFIA1(mtr-miR168a),SH3PXD2B(mtr-miR482-5p),SLC9A1(mtr-miR319c-5p); *** Total genes: {ABL1,NF2,PPFIA1,SH3PXD2B,SLC9A1}; *** miRNA Hit: mtr-miR168a(1/5),mtr-miR319c-5p(1/5),mtr-miR482-5p(1/5),mtr-miR5206b(1/5),mtr-miR5276(1/5)}										endocrine pancreas development	AKT1(mtr-miR160c),BAD(mtr-miR5266),GSK3A(GeneMania); *** Total genes: {AKT1,BAD,GSK3A}; *** miRNA Hit: GeneMania(1/3),mtr-miR160c(1/3),mtr-miR5266(1/3)}	regulation of gene expression by genetic imprinting	GSK3A(GeneMania),KCNQ1(mtr-miR166d); *** Total genes: {GSK3A,KCNQ1}; *** miRNA Hit: GeneMania(1/2),mtr-miR166d(1/2)}	dopamine secretion	CHRNA4(mtr-miR5270a),SYT1(mtr-miR5211); *** Total genes: {CHRNA4,SYT1}; *** miRNA Hit: mtr-miR5211(1/2),mtr-miR5270a(1/2)}			positive regulation of natural killer cell activation
	ensheathment of neurons	CNTN2(mtr-miR5266),DHH(mtr-miR2673a),FA2H(mtr-miR4414a-3p),MBP(mtr-miR160c),MYRF(mtr-miR408-3p),PARD3(mtr-miR169d-3p),PRX(mtr-miR5266); *** Total genes: {CNTN2,DHH,FA2H,MBP,MYRF,PARD3,PRX}; *** miRNA Hit: mtr-miR5266(2/7),mtr-miR160c(1/7),mtr-miR169d-3p(1/7),mtr-miR2673a(1/7),mtr-miR408-3p(1/7),mtr-miR4414a-3p(1/7)}	regulation of blood vessel endothelial cell migration	ABL1(mtr-miR5276),ACVRL1(mtr-miR169k),AKT1(mtr-miR160c),P2RX4(mtr-miR166d),VASH1(mtr-miR160c); *** Total genes: {ABL1,ACVRL1,AKT1,P2RX4,VASH1}; *** miRNA Hit: mtr-miR160c(2/5),mtr-miR166d(1/5),mtr-miR169k(1/5),mtr-miR5276(1/5)}										regulation of the force of heart contraction	ATP1A3(mtr-miR169k),GRK2(GeneMania); *** Total genes: {ATP1A3,GRK2}; *** miRNA Hit: GeneMania(1/2),mtr-miR169k(1/2)}	protein deglycosylation	MAN2B2(mtr-miR5276),UGGT1(mtr-miR5270a); *** Total genes: {MAN2B2,UGGT1}; *** miRNA Hit: mtr-miR5270a(1/2),mtr-miR5276(1/2)}	regulation of glutamate secretion	NTSR1(mtr-miR408-3p),STXBP1(GeneMania); *** Total genes: {NTSR1,STXBP1}; *** miRNA Hit: GeneMania(1/2),mtr-miR408-3p(1/2)}			positive regulation of natural killer cell mediated cytotoxicity
	peripheral nervous system development	ADGRB2(GeneMania),FA2H(mtr-miR4414a-3p),GDNF(mtr-miR2673a),HAND2(mtr-miR2673a),ONECUT2(mtr-miR408-3p),PARD3(mtr-miR169d-3p),PLXNA4(mtr-miR164d); *** Total genes: {ADGRB2,FA2H,GDNF,HAND2,ONECUT2,PARD3,PLXNA4}; *** miRNA Hit: mtr-miR2673a(2/7),GeneMania(1/7),mtr-miR164d(1/7),mtr-miR169d-3p(1/7),mtr-miR408-3p(1/7),mtr-miR4414a-3p(1/7)}	stress fiber assembly	ABL1(mtr-miR5276),NF2(mtr-miR5206b),PPFIA1(mtr-miR168a),SH3PXD2B(mtr-miR482-5p),SLC9A1(mtr-miR319c-5p); *** Total genes: {ABL1,NF2,PPFIA1,SH3PXD2B,SLC9A1}; *** miRNA Hit: mtr-miR168a(1/5),mtr-miR319c-5p(1/5),mtr-miR482-5p(1/5),mtr-miR5206b(1/5),mtr-miR5276(1/5)}										regulation of execution phase of apoptosis	DFFA(mtr-miR399t-5p),TP53BP2(mtr-miR399t-5p); *** Total genes: {DFFA,TP53BP2}; *** miRNA Hit: mtr-miR399t-5p(2/2)}	purinergic nucleotide receptor signaling pathway	ANO6(mtr-miR160a),P2RX4(mtr-miR166d); *** Total genes: {ANO6,P2RX4}; *** miRNA Hit: mtr-miR160a(1/2),mtr-miR166d(1/2)}	regulation of dopamine secretion	CHRNA4(mtr-miR5270a),SYT1(mtr-miR5211); *** Total genes: {CHRNA4,SYT1}; *** miRNA Hit: mtr-miR5211(1/2),mtr-miR5270a(1/2)}			positive regulation of natural killer cell mediated immunity
	axon ensheathment	CNTN2(mtr-miR5266),DHH(mtr-miR2673a),FA2H(mtr-miR4414a-3p),MBP(mtr-miR160c),MYRF(mtr-miR408-3p),PARD3(mtr-miR169d-3p),PRX(mtr-miR5266); *** Total genes: {CNTN2,DHH,FA2H,MBP,MYRF,PARD3,PRX}; *** miRNA Hit: mtr-miR5266(2/7),mtr-miR160c(1/7),mtr-miR169d-3p(1/7),mtr-miR2673a(1/7),mtr-miR408-3p(1/7),mtr-miR4414a-3p(1/7)}	regulation of stress fiber assembly	ABL1(mtr-miR5276),NF2(mtr-miR5206b),PPFIA1(mtr-miR168a),SH3PXD2B(mtr-miR482-5p),SLC9A1(mtr-miR319c-5p); *** Total genes: {ABL1,NF2,PPFIA1,SH3PXD2B,SLC9A1}; *** miRNA Hit: mtr-miR168a(1/5),mtr-miR319c-5p(1/5),mtr-miR482-5p(1/5),mtr-miR5206b(1/5),mtr-miR5276(1/5)}										negative regulation of heart contraction	ATP1A3(mtr-miR169k),GRK2(GeneMania); *** Total genes: {ATP1A3,GRK2}; *** miRNA Hit: GeneMania(1/2),mtr-miR169k(1/2)}	regulation of neurotransmitter uptake	GDNF(mtr-miR2673a),PER2(mtr-miR169k); *** Total genes: {GDNF,PER2}; *** miRNA Hit: mtr-miR169k(1/2),mtr-miR2673a(1/2)}	positive regulation of amino acid transport	NTSR1(mtr-miR408-3p),STXBP1(GeneMania); *** Total genes: {NTSR1,STXBP1}; *** miRNA Hit: GeneMania(1/2),mtr-miR408-3p(1/2)}			positive regulation of neurological system process
	axon ensheathment in central nervous system	CNTN2(mtr-miR5266),FA2H(mtr-miR4414a-3p),MYRF(mtr-miR408-3p); *** Total genes: {CNTN2,FA2H,MYRF}; *** miRNA Hit: mtr-miR408-3p(1/3),mtr-miR4414a-3p(1/3),mtr-miR5266(1/3)}	regulation of the force of heart contraction	ATP1A3(mtr-miR169k),GRK2(GeneMania),SLC9A1(mtr-miR319c-5p); *** Total genes: {ATP1A3,GRK2,SLC9A1}; *** miRNA Hit: GeneMania(1/3),mtr-miR169k(1/3),mtr-miR319c-5p(1/3)}										negative regulation of lipid catabolic process	AKT1(mtr-miR160c),CRTC3(mtr-miR399t-5p); *** Total genes: {AKT1,CRTC3}; *** miRNA Hit: mtr-miR160c(1/2),mtr-miR399t-5p(1/2)}	regulation of amine transport	GDNF(mtr-miR2673a),PER2(mtr-miR169k),RAB3GAP1(mtr-miR5209),STXBP1(GeneMania),SYT1(mtr-miR5211); *** Total genes: {GDNF,PER2,RAB3GAP1,STXBP1,SYT1}; *** miRNA Hit: GeneMania(1/5),mtr-miR169k(1/5),mtr-miR2673a(1/5),mtr-miR5209(1/5),mtr-miR5211(1/5)}	inhibitory postsynaptic potential	CHRNA4(mtr-miR5270a),NTSR1(mtr-miR408-3p); *** Total genes: {CHRNA4,NTSR1}; *** miRNA Hit: mtr-miR408-3p(1/2),mtr-miR5270a(1/2)}			positive regulation of neuron death
	myelination	CNTN2(mtr-miR5266),DHH(mtr-miR2673a),FA2H(mtr-miR4414a-3p),MBP(mtr-miR160c),MYRF(mtr-miR408-3p),PARD3(mtr-miR169d-3p); *** Total genes: {CNTN2,DHH,FA2H,MBP,MYRF,PARD3}; *** miRNA Hit: mtr-miR160c(1/6),mtr-miR169d-3p(1/6),mtr-miR2673a(1/6),mtr-miR408-3p(1/6),mtr-miR4414a-3p(1/6),mtr-miR5266(1/6)}	regulation of striated muscle contraction	ATP1A3(mtr-miR169k),CACNA1C(mtr-miR2670f),GRK2(GeneMania),P2RX4(mtr-miR166d),SLC9A1(mtr-miR319c-5p); *** Total genes: {ATP1A3,CACNA1C,GRK2,P2RX4,SLC9A1}; *** miRNA Hit: GeneMania(1/5),mtr-miR166d(1/5),mtr-miR169k(1/5),mtr-miR2670f(1/5),mtr-miR319c-5p(1/5)}										extrinsic apoptotic signaling pathway in absence of ligand	AKT1(mtr-miR160c),BAD(mtr-miR5266),GSK3A(GeneMania),PPP2R1A(GeneMania); *** Total genes: {AKT1,BAD,GSK3A,PPP2R1A}; *** miRNA Hit: GeneMania(2/4),mtr-miR160c(1/4),mtr-miR5266(1/4)}	neurotransmitter reuptake	GDNF(mtr-miR2673a),PER2(mtr-miR169k); *** Total genes: {GDNF,PER2}; *** miRNA Hit: mtr-miR169k(1/2),mtr-miR2673a(1/2)}	positive regulation of glutamate secretion	NTSR1(mtr-miR408-3p),STXBP1(GeneMania); *** Total genes: {NTSR1,STXBP1}; *** miRNA Hit: GeneMania(1/2),mtr-miR408-3p(1/2)}			positive regulation of posttranscriptional gene silencing
	myelin maintenance	FA2H(mtr-miR4414a-3p),MYRF(mtr-miR408-3p); *** Total genes: {FA2H,MYRF}; *** miRNA Hit: mtr-miR408-3p(1/2),mtr-miR4414a-3p(1/2)}	positive regulation of killing of cells of other organism	BAD(mtr-miR5266),NANOS2(mtr-miR160c); *** Total genes: {BAD,NANOS2}; *** miRNA Hit: mtr-miR160c(1/2),mtr-miR5266(1/2)}										columnar/cuboidal epithelial cell development	BAD(mtr-miR5266),GPAT4(GeneMania),GSK3A(GeneMania); *** Total genes: {BAD,GPAT4,GSK3A}; *** miRNA Hit: GeneMania(2/3),mtr-miR5266(1/3)}	dopamine secretion	GDNF(mtr-miR2673a),SYT1(mtr-miR5211); *** Total genes: {GDNF,SYT1}; *** miRNA Hit: mtr-miR2673a(1/2),mtr-miR5211(1/2)}	dendrite extension	SYT1(mtr-miR5211),SYT2(mtr-miR2640); *** Total genes: {SYT1,SYT2}; *** miRNA Hit: mtr-miR2640(1/2),mtr-miR5211(1/2)}			positive regulation of potassium ion transmembrane transport
	oligodendrocyte development	CNTN2(mtr-miR5266),FA2H(mtr-miR4414a-3p),MYRF(mtr-miR408-3p); *** Total genes: {CNTN2,FA2H,MYRF}; *** miRNA Hit: mtr-miR408-3p(1/3),mtr-miR4414a-3p(1/3),mtr-miR5266(1/3)}	morphogenesis of an endothelium	ACVRL1(mtr-miR169k),CCM2(mtr-miR408-3p); *** Total genes: {ACVRL1,CCM2}; *** miRNA Hit: mtr-miR169k(1/2),mtr-miR408-3p(1/2)}										negative regulation of cardiac muscle hypertrophy	GSK3A(GeneMania),P2RX4(mtr-miR166d); *** Total genes: {GSK3A,P2RX4}; *** miRNA Hit: GeneMania(1/2),mtr-miR166d(1/2)}	synaptic vesicle endocytosis	BTBD9(mtr-miR2589),SYT1(mtr-miR5211); *** Total genes: {BTBD9,SYT1}; *** miRNA Hit: mtr-miR2589(1/2),mtr-miR5211(1/2)}	regulation of dendrite extension	SYT1(mtr-miR5211),SYT2(mtr-miR2640); *** Total genes: {SYT1,SYT2}; *** miRNA Hit: mtr-miR2640(1/2),mtr-miR5211(1/2)}			positive regulation of protein insertion into mitochondrial membrane involved in apoptotic signaling pathway
	central nervous system myelination	CNTN2(mtr-miR5266),FA2H(mtr-miR4414a-3p),MYRF(mtr-miR408-3p); *** Total genes: {CNTN2,FA2H,MYRF}; *** miRNA Hit: mtr-miR408-3p(1/3),mtr-miR4414a-3p(1/3),mtr-miR5266(1/3)}	regulation of meiotic nuclear division	CCM2(mtr-miR408-3p),FZR1(mtr-miR160c),NANOS2(mtr-miR160c); *** Total genes: {CCM2,FZR1,NANOS2}; *** miRNA Hit: mtr-miR160c(2/3),mtr-miR408-3p(1/3)}										positive regulation of mitochondrial membrane permeability	BAD(mtr-miR5266),GSK3A(GeneMania),SPG7(mtr-miR5211),TP53BP2(mtr-miR399t-5p); *** Total genes: {BAD,GSK3A,SPG7,TP53BP2}; *** miRNA Hit: GeneMania(1/4),mtr-miR399t-5p(1/4),mtr-miR5211(1/4),mtr-miR5266(1/4)}	regulation of dopamine secretion	GDNF(mtr-miR2673a),SYT1(mtr-miR5211); *** Total genes: {GDNF,SYT1}; *** miRNA Hit: mtr-miR2673a(1/2),mtr-miR5211(1/2)}	positive regulation of dendrite extension	SYT1(mtr-miR5211),SYT2(mtr-miR2640); *** Total genes: {SYT1,SYT2}; *** miRNA Hit: mtr-miR2640(1/2),mtr-miR5211(1/2)}			positive regulation of regulated secretory pathway
	central nervous system myelin maintenance	FA2H(mtr-miR4414a-3p),MYRF(mtr-miR408-3p); *** Total genes: {FA2H,MYRF}; *** miRNA Hit: mtr-miR408-3p(1/2),mtr-miR4414a-3p(1/2)}	positive regulation of mitochondrial membrane permeability	BAD(mtr-miR5266),SLC9A1(mtr-miR319c-5p),SPG7(mtr-miR5211),TP53BP2(mtr-miR399t-5p); *** Total genes: {BAD,SLC9A1,SPG7,TP53BP2}; *** miRNA Hit: mtr-miR319c-5p(1/4),mtr-miR399t-5p(1/4),mtr-miR5211(1/4),mtr-miR5266(1/4)}										positive regulation of nitric-oxide synthase activity	AKT1(mtr-miR160c),NPRL3(mtr-miR169d-3p); *** Total genes: {AKT1,NPRL3}; *** miRNA Hit: mtr-miR160c(1/2),mtr-miR169d-3p(1/2)}	clathrin-dependent endocytosis	AAK1(mtr-miR5233),BTBD9(mtr-miR2589),CLTA(mtr-miR2673a),SYT1(mtr-miR5211); *** Total genes: {AAK1,BTBD9,CLTA,SYT1}; *** miRNA Hit: mtr-miR2589(1/4),mtr-miR2673a(1/4),mtr-miR5211(1/4),mtr-miR5233(1/4)}	positive regulation of amine transport	GRK2(GeneMania),NTSR1(mtr-miR408-3p),STX1A(GeneMania),STXBP1(GeneMania); *** Total genes: {GRK2,NTSR1,STX1A,STXBP1}; *** miRNA Hit: GeneMania(3/4),mtr-miR408-3p(1/4)}			potassium ion export
	positive regulation of cAMP biosynthetic process	CACNA1A(mtr-miR5266),GSK3A(GeneMania),RAMP1(mtr-miR160c),TRAF3(mtr-miR160c),WFS1(mtr-miR166d); *** Total genes: {CACNA1A,GSK3A,RAMP1,TRAF3,WFS1}; *** miRNA Hit: mtr-miR160c(2/5),GeneMania(1/5),mtr-miR166d(1/5),mtr-miR5266(1/5)}	negative regulation of meiotic nuclear division	CCM2(mtr-miR408-3p),NANOS2(mtr-miR160c); *** Total genes: {CCM2,NANOS2}; *** miRNA Hit: mtr-miR160c(1/2),mtr-miR408-3p(1/2)}										cellular response to ATP	P2RX4(mtr-miR166d),PDXP(mtr-miR5266); *** Total genes: {P2RX4,PDXP}; *** miRNA Hit: mtr-miR166d(1/2),mtr-miR5266(1/2)}	regulation of clathrin-dependent endocytosis	AAK1(mtr-miR5233),BTBD9(mtr-miR2589); *** Total genes: {AAK1,BTBD9}; *** miRNA Hit: mtr-miR2589(1/2),mtr-miR5233(1/2)}	presynaptic process involved in chemical synaptic transmission	NRXN2(mtr-miR5295c),RIMS3(mtr-miR482-5p),SNPH(mtr-miR399t-5p),STX1A(GeneMania),STXBP1(GeneMania),SYN2(mtr-miR168a),SYT1(mtr-miR5211),SYT2(mtr-miR2640); *** Total genes: {NRXN2,RIMS3,SNPH,STX1A,STXBP1,SYN2,SYT1,SYT2}; *** miRNA Hit: GeneMania(2/8),mtr-miR168a(1/8),mtr-miR2640(1/8),mtr-miR399t-5p(1/8),mtr-miR482-5p(1/8),mtr-miR5211(1/8),mtr-miR5295c(1/8)}			potassium ion homeostasis
	regulation of cyclic nucleotide metabolic process	AIPL1(mtr-miR5276),CACNA1A(mtr-miR5266),GSK3A(GeneMania),NANOS2(mtr-miR160c),OPRL1(mtr-miR399t-5p),RAMP1(mtr-miR160c),RAPGEF3(mtr-miR160c),TRAF3(mtr-miR160c),UBD(mtr-miR1510a-5p),WFS1(mtr-miR166d); *** Total genes: {AIPL1,CACNA1A,GSK3A,NANOS2,OPRL1,RAMP1,RAPGEF3,TRAF3,UBD,WFS1}; *** miRNA Hit: mtr-miR160c(4/10),GeneMania(1/10),mtr-miR1510a-5p(1/10),mtr-miR166d(1/10),mtr-miR399t-5p(1/10),mtr-miR52…	endothelial tube morphogenesis	ACVRL1(mtr-miR169k),CCM2(mtr-miR408-3p); *** Total genes: {ACVRL1,CCM2}; *** miRNA Hit: mtr-miR169k(1/2),mtr-miR408-3p(1/2)}										mitochondrial outer membrane permeabilization involved in programmed cell death	BAD(mtr-miR5266),GSK3A(GeneMania),SPG7(mtr-miR5211),TP53BP2(mtr-miR399t-5p); *** Total genes: {BAD,GSK3A,SPG7,TP53BP2}; *** miRNA Hit: GeneMania(1/4),mtr-miR399t-5p(1/4),mtr-miR5211(1/4),mtr-miR5266(1/4)}	calcium ion-regulated exocytosis of neurotransmitter	RAB3GAP1(mtr-miR5209),SYT1(mtr-miR5211); *** Total genes: {RAB3GAP1,SYT1}; *** miRNA Hit: mtr-miR5209(1/2),mtr-miR5211(1/2)}	signal release from synapse	NRXN2(mtr-miR5295c),RIMS3(mtr-miR482-5p),SNPH(mtr-miR399t-5p),STX1A(GeneMania),STXBP1(GeneMania),SYN2(mtr-miR168a),SYT1(mtr-miR5211),SYT2(mtr-miR2640); *** Total genes: {NRXN2,RIMS3,SNPH,STX1A,STXBP1,SYN2,SYT1,SYT2}; *** miRNA Hit: GeneMania(2/8),mtr-miR168a(1/8),mtr-miR2640(1/8),mtr-miR399t-5p(1/8),mtr-miR482-5p(1/8),mtr-miR5211(1/8),mtr-miR5295c(1/8)}			presynaptic process involved in chemical synaptic transmission
	positive regulation of cyclic nucleotide metabolic process	CACNA1A(mtr-miR5266),GSK3A(GeneMania),NANOS2(mtr-miR160c),RAMP1(mtr-miR160c),RAPGEF3(mtr-miR160c),TRAF3(mtr-miR160c),WFS1(mtr-miR166d); *** Total genes: {CACNA1A,GSK3A,NANOS2,RAMP1,RAPGEF3,TRAF3,WFS1}; *** miRNA Hit: mtr-miR160c(4/7),GeneMania(1/7),mtr-miR166d(1/7),mtr-miR5266(1/7)}	cellular response to ATP	P2RX4(mtr-miR166d),PDXP(mtr-miR5266); *** Total genes: {P2RX4,PDXP}; *** miRNA Hit: mtr-miR166d(1/2),mtr-miR5266(1/2)}										glandular epithelial cell differentiation	BAD(mtr-miR5266),GPAT4(GeneMania),GSK3A(GeneMania); *** Total genes: {BAD,GPAT4,GSK3A}; *** miRNA Hit: GeneMania(2/3),mtr-miR5266(1/3)}	positive regulation of calcium ion-dependent exocytosis	STXBP1(GeneMania),SYT1(mtr-miR5211); *** Total genes: {STXBP1,SYT1}; *** miRNA Hit: GeneMania(1/2),mtr-miR5211(1/2)}	regulation of vesicle fusion	SGSM1(mtr-miR160c),STXBP1(GeneMania),SYT1(mtr-miR5211),TBC1D30(mtr-miR5206a); *** Total genes: {SGSM1,STXBP1,SYT1,TBC1D30}; *** miRNA Hit: GeneMania(1/4),mtr-miR160c(1/4),mtr-miR5206a(1/4),mtr-miR5211(1/4)}			protein deglycosylation
	positive regulation of cyclic nucleotide biosynthetic process	CACNA1A(mtr-miR5266),GSK3A(GeneMania),NANOS2(mtr-miR160c),RAMP1(mtr-miR160c),TRAF3(mtr-miR160c),WFS1(mtr-miR166d); *** Total genes: {CACNA1A,GSK3A,NANOS2,RAMP1,TRAF3,WFS1}; *** miRNA Hit: mtr-miR160c(3/6),GeneMania(1/6),mtr-miR166d(1/6),mtr-miR5266(1/6)}	venous blood vessel development	ACVRL1(mtr-miR169k),CCM2(mtr-miR408-3p); *** Total genes: {ACVRL1,CCM2}; *** miRNA Hit: mtr-miR169k(1/2),mtr-miR408-3p(1/2)}										regulation of glucan biosynthetic process	AKT1(mtr-miR160c),GSK3A(GeneMania); *** Total genes: {AKT1,GSK3A}; *** miRNA Hit: GeneMania(1/2),mtr-miR160c(1/2)}	positive regulation of blood circulation	ATP1A3(mtr-miR169k),GSK3A(GeneMania),KCNQ1(mtr-miR166d),TPM1(mtr-miR169k); *** Total genes: {ATP1A3,GSK3A,KCNQ1,TPM1}; *** miRNA Hit: mtr-miR169k(2/4),GeneMania(1/4),mtr-miR166d(1/4)}	synaptic vesicle transport	RIMS3(mtr-miR482-5p),SNPH(mtr-miR399t-5p),STX1A(GeneMania),STXBP1(GeneMania),SYP(mtr-miR166d),SYT1(mtr-miR5211),SYT2(mtr-miR2640); *** Total genes: {RIMS3,SNPH,STX1A,STXBP1,SYP,SYT1,SYT2}; *** miRNA Hit: GeneMania(2/7),mtr-miR166d(1/7),mtr-miR2640(1/7),mtr-miR399t-5p(1/7),mtr-miR482-5p(1/7),mtr-miR5211(1/7)}			protein localization to endosome
	regulation of cAMP metabolic process	CACNA1A(mtr-miR5266),GSK3A(GeneMania),OPRL1(mtr-miR399t-5p),RAMP1(mtr-miR160c),RAPGEF3(mtr-miR160c),TRAF3(mtr-miR160c),UBD(mtr-miR1510a-5p),WFS1(mtr-miR166d); *** Total genes: {CACNA1A,GSK3A,OPRL1,RAMP1,RAPGEF3,TRAF3,UBD,WFS1}; *** miRNA Hit: mtr-miR160c(3/8),GeneMania(1/8),mtr-miR1510a-5p(1/8),mtr-miR166d(1/8),mtr-miR399t-5p(1/8),mtr-miR5266(1/8)}	glandular epithelial cell development	BAD(mtr-miR5266),GPAT4(GeneMania),SIDT2(mtr-miR408-3p); *** Total genes: {BAD,GPAT4,SIDT2}; *** miRNA Hit: GeneMania(1/3),mtr-miR408-3p(1/3),mtr-miR5266(1/3)}										regulation of deoxyribonuclease activity	AKT1(mtr-miR160c),DFFA(mtr-miR399t-5p); *** Total genes: {AKT1,DFFA}; *** miRNA Hit: mtr-miR160c(1/2),mtr-miR399t-5p(1/2)}	cell volume homeostasis	ANO6(mtr-miR160a),KCNMA1(mtr-miR166d); *** Total genes: {ANO6,KCNMA1}; *** miRNA Hit: mtr-miR160a(1/2),mtr-miR166d(1/2)}	establishment of synaptic vesicle localization	RIMS3(mtr-miR482-5p),SNPH(mtr-miR399t-5p),STX1A(GeneMania),STXBP1(GeneMania),SYP(mtr-miR166d),SYT1(mtr-miR5211),SYT2(mtr-miR2640); *** Total genes: {RIMS3,SNPH,STX1A,STXBP1,SYP,SYT1,SYT2}; *** miRNA Hit: GeneMania(2/7),mtr-miR166d(1/7),mtr-miR2640(1/7),mtr-miR399t-5p(1/7),mtr-miR482-5p(1/7),mtr-miR5211(1/7)}			protein localization to phagophore assembly site
	regulation of cGMP metabolic process	AIPL1(mtr-miR5276),CACNA1A(mtr-miR5266),NANOS2(mtr-miR160c); *** Total genes: {AIPL1,CACNA1A,NANOS2}; *** miRNA Hit: mtr-miR160c(1/3),mtr-miR5266(1/3),mtr-miR5276(1/3)}	regulation of cellular senescence	ABL1(mtr-miR5276),HMGA1(mtr-miR5276),VASH1(mtr-miR160c); *** Total genes: {ABL1,HMGA1,VASH1}; *** miRNA Hit: mtr-miR5276(2/3),mtr-miR160c(1/3)}										negative regulation of fatty acid metabolic process	AKT1(mtr-miR160c),WDTC1(mtr-miR5233); *** Total genes: {AKT1,WDTC1}; *** miRNA Hit: mtr-miR160c(1/2),mtr-miR5233(1/2)}	positive regulation of heart contraction	ATP1A3(mtr-miR169k),GSK3A(GeneMania),KCNQ1(mtr-miR166d),TPM1(mtr-miR169k); *** Total genes: {ATP1A3,GSK3A,KCNQ1,TPM1}; *** miRNA Hit: mtr-miR169k(2/4),GeneMania(1/4),mtr-miR166d(1/4)}	neurotransmitter secretion	NRXN2(mtr-miR5295c),RIMS3(mtr-miR482-5p),SNPH(mtr-miR399t-5p),STX1A(GeneMania),STXBP1(GeneMania),SYN2(mtr-miR168a),SYT1(mtr-miR5211),SYT2(mtr-miR2640); *** Total genes: {NRXN2,RIMS3,SNPH,STX1A,STXBP1,SYN2,SYT1,SYT2}; *** miRNA Hit: GeneMania(2/8),mtr-miR168a(1/8),mtr-miR2640(1/8),mtr-miR399t-5p(1/8),mtr-miR482-5p(1/8),mtr-miR5211(1/8),mtr-miR5295c(1/8)}			purinergic receptor signaling pathway
	positive regulation of cAMP metabolic process	CACNA1A(mtr-miR5266),GSK3A(GeneMania),RAMP1(mtr-miR160c),RAPGEF3(mtr-miR160c),TRAF3(mtr-miR160c),WFS1(mtr-miR166d); *** Total genes: {CACNA1A,GSK3A,RAMP1,RAPGEF3,TRAF3,WFS1}; *** miRNA Hit: mtr-miR160c(3/6),GeneMania(1/6),mtr-miR166d(1/6),mtr-miR5266(1/6)}	lymphangiogenesis	ACVRL1(mtr-miR169k),VASH1(mtr-miR160c); *** Total genes: {ACVRL1,VASH1}; *** miRNA Hit: mtr-miR160c(1/2),mtr-miR169k(1/2)}										type B pancreatic cell differentiation	BAD(mtr-miR5266),GSK3A(GeneMania); *** Total genes: {BAD,GSK3A}; *** miRNA Hit: GeneMania(1/2),mtr-miR5266(1/2)}	cell communication involved in cardiac conduction	ATP1A3(mtr-miR169k),CACNA1C(mtr-miR2670f),KCNQ1(mtr-miR166d); *** Total genes: {ATP1A3,CACNA1C,KCNQ1}; *** miRNA Hit: mtr-miR166d(1/3),mtr-miR169k(1/3),mtr-miR2670f(1/3)}	vesicle docking involved in exocytosis	SNPH(mtr-miR399t-5p),STX1A(GeneMania),STXBP1(GeneMania); *** Total genes: {SNPH,STX1A,STXBP1}; *** miRNA Hit: GeneMania(2/3),mtr-miR399t-5p(1/3)}			regulation of B cell receptor signaling pathway
	positive regulation of killing of cells of other organism	NANOS2(mtr-miR160c),TINAGL1(mtr-miR166d); *** Total genes: {NANOS2,TINAGL1}; *** miRNA Hit: mtr-miR160c(1/2),mtr-miR166d(1/2)}	regulation of fatty acid transport	AKT1(mtr-miR160c),AKT2(mtr-miR2589),P2RX4(mtr-miR166d); *** Total genes: {AKT1,AKT2,P2RX4}; *** miRNA Hit: mtr-miR160c(1/3),mtr-miR166d(1/3),mtr-miR2589(1/3)}										glandular epithelial cell development	BAD(mtr-miR5266),GPAT4(GeneMania),GSK3A(GeneMania); *** Total genes: {BAD,GPAT4,GSK3A}; *** miRNA Hit: GeneMania(2/3),mtr-miR5266(1/3)}	negative regulation of cell volume	ANO6(mtr-miR160a),KCNMA1(mtr-miR166d); *** Total genes: {ANO6,KCNMA1}; *** miRNA Hit: mtr-miR160a(1/2),mtr-miR166d(1/2)}	regulation of synaptic vesicle transport	RIMS3(mtr-miR482-5p),STX1A(GeneMania),STXBP1(GeneMania); *** Total genes: {RIMS3,STX1A,STXBP1}; *** miRNA Hit: GeneMania(2/3),mtr-miR482-5p(1/3)}			regulation of G-protein coupled receptor protein signaling pathway
	arginine catabolic process	NANOS2(mtr-miR160c),TINAGL1(mtr-miR166d); *** Total genes: {NANOS2,TINAGL1}; *** miRNA Hit: mtr-miR160c(1/2),mtr-miR166d(1/2)}	positive regulation of blood vessel endothelial cell migration	ABL1(mtr-miR5276),AKT1(mtr-miR160c),P2RX4(mtr-miR166d); *** Total genes: {ABL1,AKT1,P2RX4}; *** miRNA Hit: mtr-miR160c(1/3),mtr-miR166d(1/3),mtr-miR5276(1/3)}										regulation of cAMP-mediated signaling	CRTC3(mtr-miR399t-5p),MGRN1(mtr-miR166d); *** Total genes: {CRTC3,MGRN1}; *** miRNA Hit: mtr-miR166d(1/2),mtr-miR399t-5p(1/2)}	cell-cell signaling involved in cardiac conduction	CACNA1C(mtr-miR2670f),KCNQ1(mtr-miR166d); *** Total genes: {CACNA1C,KCNQ1}; *** miRNA Hit: mtr-miR166d(1/2),mtr-miR2670f(1/2)}	synaptic vesicle exocytosis	RIMS3(mtr-miR482-5p),SNPH(mtr-miR399t-5p),STX1A(GeneMania),STXBP1(GeneMania),SYT1(mtr-miR5211),SYT2(mtr-miR2640); *** Total genes: {RIMS3,SNPH,STX1A,STXBP1,SYT1,SYT2}; *** miRNA Hit: GeneMania(2/6),mtr-miR2640(1/6),mtr-miR399t-5p(1/6),mtr-miR482-5p(1/6),mtr-miR5211(1/6)}			regulation of I-kappaB phosphorylation
	regulation of amine transport	ADRA2B(mtr-miR2589),CHRNA4(mtr-miR5270a),GDNF(mtr-miR2673a),NTSR1(mtr-miR408-3p),STX1A(GeneMania),STXBP1(GeneMania),SYT1(mtr-miR5211),TINAGL1(mtr-miR166d); *** Total genes: {ADRA2B,CHRNA4,GDNF,NTSR1,STX1A,STXBP1,SYT1,TINAGL1}; *** miRNA Hit: GeneMania(2/8),mtr-miR166d(1/8),mtr-miR2589(1/8),mtr-miR2673a(1/8),mtr-miR408-3p(1/8),mtr-miR5211(1/8),mtr-miR5270a(1/8)}	peripheral nervous system development	AKT1(mtr-miR160c),AKT2(mtr-miR2589),CCM2(mtr-miR408-3p),NTRK2(mtr-miR5273); *** Total genes: {AKT1,AKT2,CCM2,NTRK2}; *** miRNA Hit: mtr-miR160c(1/4),mtr-miR2589(1/4),mtr-miR408-3p(1/4),mtr-miR5273(1/4)}										T cell apoptotic process	AKT1(mtr-miR160c),DFFA(mtr-miR399t-5p),KDELR1(mtr-miR166d); *** Total genes: {AKT1,DFFA,KDELR1}; *** miRNA Hit: mtr-miR160c(1/3),mtr-miR166d(1/3),mtr-miR399t-5p(1/3)}	positive regulation of striated muscle contraction	ATP1A3(mtr-miR169k),KCNQ1(mtr-miR166d); *** Total genes: {ATP1A3,KCNQ1}; *** miRNA Hit: mtr-miR166d(1/2),mtr-miR169k(1/2)}	glutamate secretion	NTRK2(mtr-miR5273),NTSR1(mtr-miR408-3p),STX1A(GeneMania),STXBP1(GeneMania),SYT1(mtr-miR5211); *** Total genes: {NTRK2,NTSR1,STX1A,STXBP1,SYT1}; *** miRNA Hit: GeneMania(2/5),mtr-miR408-3p(1/5),mtr-miR5211(1/5),mtr-miR5273(1/5)}			regulation of Rab protein signal transduction
	positive regulation of amine transport	GDNF(mtr-miR2673a),NTSR1(mtr-miR408-3p),STX1A(GeneMania),STXBP1(GeneMania); *** Total genes: {GDNF,NTSR1,STX1A,STXBP1}; *** miRNA Hit: GeneMania(2/4),mtr-miR2673a(1/4),mtr-miR408-3p(1/4)}	I-kappaB phosphorylation	AKT1(mtr-miR160c),ERC1(mtr-miR2670f),TRAF2(mtr-miR160c); *** Total genes: {AKT1,ERC1,TRAF2}; *** miRNA Hit: mtr-miR160c(2/3),mtr-miR2670f(1/3)}										mitochondrial outer membrane permeabilization	BAD(mtr-miR5266),GSK3A(GeneMania),TP53BP2(mtr-miR399t-5p); *** Total genes: {BAD,GSK3A,TP53BP2}; *** miRNA Hit: GeneMania(1/3),mtr-miR399t-5p(1/3),mtr-miR5266(1/3)}	membrane repolarization during action potential	ATP1A3(mtr-miR169k),KCNQ1(mtr-miR166d); *** Total genes: {ATP1A3,KCNQ1}; *** miRNA Hit: mtr-miR166d(1/2),mtr-miR169k(1/2)}	synaptic vesicle recycling	SYP(mtr-miR166d),SYT1(mtr-miR5211),SYT2(mtr-miR2640); *** Total genes: {SYP,SYT1,SYT2}; *** miRNA Hit: mtr-miR166d(1/3),mtr-miR2640(1/3),mtr-miR5211(1/3)}			regulation of amine transport
	catecholamine secretion	ADRA2B(mtr-miR2589),CHRNA4(mtr-miR5270a),GDNF(mtr-miR2673a),STX1A(GeneMania),SYT1(mtr-miR5211); *** Total genes: {ADRA2B,CHRNA4,GDNF,STX1A,SYT1}; *** miRNA Hit: GeneMania(1/5),mtr-miR2589(1/5),mtr-miR2673a(1/5),mtr-miR5211(1/5),mtr-miR5270a(1/5)}	regulation of anion transmembrane transport	AKT1(mtr-miR160c),AKT2(mtr-miR2589),CLCN2(mtr-miR5276); *** Total genes: {AKT1,AKT2,CLCN2}; *** miRNA Hit: mtr-miR160c(1/3),mtr-miR2589(1/3),mtr-miR5276(1/3)}										regulation of fatty acid transport	AKT1(mtr-miR160c),P2RX4(mtr-miR166d); *** Total genes: {AKT1,P2RX4}; *** miRNA Hit: mtr-miR160c(1/2),mtr-miR166d(1/2)}	cell communication by electrical coupling involved in cardiac conduction	ATP1A3(mtr-miR169k),CACNA1C(mtr-miR2670f); *** Total genes: {ATP1A3,CACNA1C}; *** miRNA Hit: mtr-miR169k(1/2),mtr-miR2670f(1/2)}	regulation of neurotransmitter secretion	RIMS3(mtr-miR482-5p),STX1A(GeneMania),STXBP1(GeneMania); *** Total genes: {RIMS3,STX1A,STXBP1}; *** miRNA Hit: GeneMania(2/3),mtr-miR482-5p(1/3)}			regulation of amino acid transport
	presynaptic process involved in chemical synaptic transmission	GDNF(mtr-miR2673a),NRXN2(mtr-miR5295c),SNPH(mtr-miR399t-5p),STX1A(GeneMania),STXBP1(GeneMania),SYN2(mtr-miR168a),SYT1(mtr-miR5211),SYT2(mtr-miR2640); *** Total genes: {GDNF,NRXN2,SNPH,STX1A,STXBP1,SYN2,SYT1,SYT2}; *** miRNA Hit: GeneMania(2/8),mtr-miR168a(1/8),mtr-miR2640(1/8),mtr-miR2673a(1/8),mtr-miR399t-5p(1/8),mtr-miR5211(1/8),mtr-miR5295c(1/8)}	negative regulation of anion transmembrane transport	AKT1(mtr-miR160c),AKT2(mtr-miR2589); *** Total genes: {AKT1,AKT2}; *** miRNA Hit: mtr-miR160c(1/2),mtr-miR2589(1/2)}										regulation of glycogen biosynthetic process	AKT1(mtr-miR160c),GSK3A(GeneMania); *** Total genes: {AKT1,GSK3A}; *** miRNA Hit: GeneMania(1/2),mtr-miR160c(1/2)}	atrial cardiac muscle cell to AV node cell communication	CACNA1C(mtr-miR2670f),KCNQ1(mtr-miR166d); *** Total genes: {CACNA1C,KCNQ1}; *** miRNA Hit: mtr-miR166d(1/2),mtr-miR2670f(1/2)}	synaptic vesicle endocytosis	SYP(mtr-miR166d),SYT1(mtr-miR5211),SYT2(mtr-miR2640); *** Total genes: {SYP,SYT1,SYT2}; *** miRNA Hit: mtr-miR166d(1/3),mtr-miR2640(1/3),mtr-miR5211(1/3)}			regulation of amyloid precursor protein catabolic process
	positive regulation of exocytosis	NCS1(mtr-miR5233),PTAFR(mtr-miR5273),STX1A(GeneMania),STXBP1(GeneMania),SYT1(mtr-miR5211); *** Total genes: {NCS1,PTAFR,STX1A,STXBP1,SYT1}; *** miRNA Hit: GeneMania(2/5),mtr-miR5211(1/5),mtr-miR5233(1/5),mtr-miR5273(1/5)}	carboxylic acid transmembrane transport	AKT1(mtr-miR160c),AKT2(mtr-miR2589),SLC25A1(GeneMania),SLC25A10(mtr-miR5233),SLC38A5(mtr-miR2673a),SLC7A5(mtr-miR390); *** Total genes: {AKT1,AKT2,SLC25A1,SLC25A10,SLC38A5,SLC7A5}; *** miRNA Hit: GeneMania(1/6),mtr-miR160c(1/6),mtr-miR2589(1/6),mtr-miR2673a(1/6),mtr-miR390(1/6),mtr-miR5233(1/6)}										enteroendocrine cell differentiation	BAD(mtr-miR5266),GSK3A(GeneMania); *** Total genes: {BAD,GSK3A}; *** miRNA Hit: GeneMania(1/2),mtr-miR5266(1/2)}	atrial cardiac muscle cell to AV node cell signaling	CACNA1C(mtr-miR2670f),KCNQ1(mtr-miR166d); *** Total genes: {CACNA1C,KCNQ1}; *** miRNA Hit: mtr-miR166d(1/2),mtr-miR2670f(1/2)}	synaptic vesicle docking	SNPH(mtr-miR399t-5p),STX1A(GeneMania); *** Total genes: {SNPH,STX1A}; *** miRNA Hit: GeneMania(1/2),mtr-miR399t-5p(1/2)}			regulation of calcium ion-dependent exocytosis
	regulation of catecholamine secretion	ADRA2B(mtr-miR2589),CHRNA4(mtr-miR5270a),GDNF(mtr-miR2673a),STX1A(GeneMania),SYT1(mtr-miR5211); *** Total genes: {ADRA2B,CHRNA4,GDNF,STX1A,SYT1}; *** miRNA Hit: GeneMania(1/5),mtr-miR2589(1/5),mtr-miR2673a(1/5),mtr-miR5211(1/5),mtr-miR5270a(1/5)}	myelin maintenance	AKT1(mtr-miR160c),AKT2(mtr-miR2589); *** Total genes: {AKT1,AKT2}; *** miRNA Hit: mtr-miR160c(1/2),mtr-miR2589(1/2)}										positive regulation of blood vessel endothelial cell migration	ABL1(mtr-miR5276),AKT1(mtr-miR160c),P2RX4(mtr-miR166d); *** Total genes: {ABL1,AKT1,P2RX4}; *** miRNA Hit: mtr-miR160c(1/3),mtr-miR166d(1/3),mtr-miR5276(1/3)}	regulation of cardiac muscle contraction	ATP1A3(mtr-miR169k),CACNA1C(mtr-miR2670f),KCNQ1(mtr-miR166d),P2RX4(mtr-miR166d); *** Total genes: {ATP1A3,CACNA1C,KCNQ1,P2RX4}; *** miRNA Hit: mtr-miR166d(2/4),mtr-miR169k(1/4),mtr-miR2670f(1/4)}	calcium ion regulated exocytosis	RIMS3(mtr-miR482-5p),SNPH(mtr-miR399t-5p),STX1A(GeneMania),STXBP1(GeneMania),SYT1(mtr-miR5211),SYT2(mtr-miR2640); *** Total genes: {RIMS3,SNPH,STX1A,STXBP1,SYT1,SYT2}; *** miRNA Hit: GeneMania(2/6),mtr-miR2640(1/6),mtr-miR399t-5p(1/6),mtr-miR482-5p(1/6),mtr-miR5211(1/6)}			regulation of catecholamine secretion
	catecholamine transport	ADRA2B(mtr-miR2589),CHRNA4(mtr-miR5270a),GDNF(mtr-miR2673a),STX1A(GeneMania),SYT1(mtr-miR5211); *** Total genes: {ADRA2B,CHRNA4,GDNF,STX1A,SYT1}; *** miRNA Hit: GeneMania(1/5),mtr-miR2589(1/5),mtr-miR2673a(1/5),mtr-miR5211(1/5),mtr-miR5270a(1/5)}	regulation of fatty acid beta-oxidation	AKT1(mtr-miR160c),AKT2(mtr-miR2589); *** Total genes: {AKT1,AKT2}; *** miRNA Hit: mtr-miR160c(1/2),mtr-miR2589(1/2)}										negative regulation of cAMP-mediated signaling	CRTC3(mtr-miR399t-5p),MGRN1(mtr-miR166d); *** Total genes: {CRTC3,MGRN1}; *** miRNA Hit: mtr-miR166d(1/2),mtr-miR399t-5p(1/2)}	cardiac muscle cell action potential involved in contraction	ATP1A3(mtr-miR169k),CACNA1C(mtr-miR2670f),KCNQ1(mtr-miR166d); *** Total genes: {ATP1A3,CACNA1C,KCNQ1}; *** miRNA Hit: mtr-miR166d(1/3),mtr-miR169k(1/3),mtr-miR2670f(1/3)}	clathrin-dependent endocytosis	AAK1(mtr-miR5233),SYP(mtr-miR166d),SYT1(mtr-miR5211),SYT2(mtr-miR2640); *** Total genes: {AAK1,SYP,SYT1,SYT2}; *** miRNA Hit: mtr-miR166d(1/4),mtr-miR2640(1/4),mtr-miR5211(1/4),mtr-miR5233(1/4)}			regulation of cellular senescence
	synaptic vesicle exocytosis	SNPH(mtr-miR399t-5p),STX1A(GeneMania),STXBP1(GeneMania),SYT1(mtr-miR5211),SYT2(mtr-miR2640); *** Total genes: {SNPH,STX1A,STXBP1,SYT1,SYT2}; *** miRNA Hit: GeneMania(2/5),mtr-miR2640(1/5),mtr-miR399t-5p(1/5),mtr-miR5211(1/5)}	negative regulation of cAMP-mediated signaling	CRTC3(mtr-miR399t-5p),MGRN1(mtr-miR166d); *** Total genes: {CRTC3,MGRN1}; *** miRNA Hit: mtr-miR166d(1/2),mtr-miR399t-5p(1/2)}										type B pancreatic cell development	BAD(mtr-miR5266),GSK3A(GeneMania); *** Total genes: {BAD,GSK3A}; *** miRNA Hit: GeneMania(1/2),mtr-miR5266(1/2)}	membrane repolarization during cardiac muscle cell action potential	ATP1A3(mtr-miR169k),KCNQ1(mtr-miR166d); *** Total genes: {ATP1A3,KCNQ1}; *** miRNA Hit: mtr-miR166d(1/2),mtr-miR169k(1/2)}	positive regulation of regulated secretory pathway	STX1A(GeneMania),STXBP1(GeneMania),SYT1(mtr-miR5211); *** Total genes: {STX1A,STXBP1,SYT1}; *** miRNA Hit: GeneMania(2/3),mtr-miR5211(1/3)}			regulation of chromatin silencing
	dopamine secretion	CHRNA4(mtr-miR5270a),GDNF(mtr-miR2673a),SYT1(mtr-miR5211); *** Total genes: {CHRNA4,GDNF,SYT1}; *** miRNA Hit: mtr-miR2673a(1/3),mtr-miR5211(1/3),mtr-miR5270a(1/3)}	positive regulation of glycogen biosynthetic process	AKT1(mtr-miR160c),AKT2(mtr-miR2589); *** Total genes: {AKT1,AKT2}; *** miRNA Hit: mtr-miR160c(1/2),mtr-miR2589(1/2)}										regulation of mitochondrial outer membrane permeabilization involved in apoptotic signaling pathway	BAD(mtr-miR5266),GSK3A(GeneMania),TP53BP2(mtr-miR399t-5p); *** Total genes: {BAD,GSK3A,TP53BP2}; *** miRNA Hit: GeneMania(1/3),mtr-miR399t-5p(1/3),mtr-miR5266(1/3)}	positive regulation of potassium ion transmembrane transport	ANO6(mtr-miR160a),KCNQ1(mtr-miR166d); *** Total genes: {ANO6,KCNQ1}; *** miRNA Hit: mtr-miR160a(1/2),mtr-miR166d(1/2)}	regulation of synaptic vesicle exocytosis	RIMS3(mtr-miR482-5p),STX1A(GeneMania),STXBP1(GeneMania); *** Total genes: {RIMS3,STX1A,STXBP1}; *** miRNA Hit: GeneMania(2/3),mtr-miR482-5p(1/3)}			regulation of deoxyribonuclease activity
	glutamate secretion	NTSR1(mtr-miR408-3p),STX1A(GeneMania),STXBP1(GeneMania),SYT1(mtr-miR5211); *** Total genes: {NTSR1,STX1A,STXBP1,SYT1}; *** miRNA Hit: GeneMania(2/4),mtr-miR408-3p(1/4),mtr-miR5211(1/4)}	negative regulation of fatty acid transport	AKT1(mtr-miR160c),AKT2(mtr-miR2589); *** Total genes: {AKT1,AKT2}; *** miRNA Hit: mtr-miR160c(1/2),mtr-miR2589(1/2)}										positive regulation of mitochondrial outer membrane permeabilization involved in apoptotic signaling pathway	BAD(mtr-miR5266),GSK3A(GeneMania),TP53BP2(mtr-miR399t-5p); *** Total genes: {BAD,GSK3A,TP53BP2}; *** miRNA Hit: GeneMania(1/3),mtr-miR399t-5p(1/3),mtr-miR5266(1/3)}	potassium ion export	ANO6(mtr-miR160a),KCNQ1(mtr-miR166d); *** Total genes: {ANO6,KCNQ1}; *** miRNA Hit: mtr-miR160a(1/2),mtr-miR166d(1/2)}	calcium ion-regulated exocytosis of neurotransmitter	RIMS3(mtr-miR482-5p),SYT1(mtr-miR5211),SYT2(mtr-miR2640); *** Total genes: {RIMS3,SYT1,SYT2}; *** miRNA Hit: mtr-miR2640(1/3),mtr-miR482-5p(1/3),mtr-miR5211(1/3)}			regulation of dopamine secretion
	positive regulation of catecholamine secretion	GDNF(mtr-miR2673a),STX1A(GeneMania); *** Total genes: {GDNF,STX1A}; *** miRNA Hit: GeneMania(1/2),mtr-miR2673a(1/2)}	fatty acid transmembrane transport	AKT1(mtr-miR160c),AKT2(mtr-miR2589); *** Total genes: {AKT1,AKT2}; *** miRNA Hit: mtr-miR160c(1/2),mtr-miR2589(1/2)}										regulation of type B pancreatic cell development	BAD(mtr-miR5266),GSK3A(GeneMania); *** Total genes: {BAD,GSK3A}; *** miRNA Hit: GeneMania(1/2),mtr-miR5266(1/2)}	cellular potassium ion homeostasis	ATP1A3(mtr-miR169k),KCNMA1(mtr-miR166d); *** Total genes: {ATP1A3,KCNMA1}; *** miRNA Hit: mtr-miR166d(1/2),mtr-miR169k(1/2)}	dicarboxylic acid transport	NTRK2(mtr-miR5273),NTSR1(mtr-miR408-3p),SLC13A2(mtr-miR169d-3p),STX1A(GeneMania),STXBP1(GeneMania),SYT1(mtr-miR5211); *** Total genes: {NTRK2,NTSR1,SLC13A2,STX1A,STXBP1,SYT1}; *** miRNA Hit: GeneMania(2/6),mtr-miR169d-3p(1/6),mtr-miR408-3p(1/6),mtr-miR5211(1/6),mtr-miR5273(1/6)}			regulation of fatty acid transport
	regulation of dopamine secretion	CHRNA4(mtr-miR5270a),GDNF(mtr-miR2673a),SYT1(mtr-miR5211); *** Total genes: {CHRNA4,GDNF,SYT1}; *** miRNA Hit: mtr-miR2673a(1/3),mtr-miR5211(1/3),mtr-miR5270a(1/3)}	positive regulation of CREB transcription factor activity	CRTC3(mtr-miR399t-5p),RPS6KA4(mtr-miR166d); *** Total genes: {CRTC3,RPS6KA4}; *** miRNA Hit: mtr-miR166d(1/2),mtr-miR399t-5p(1/2)}										positive regulation of CREB transcription factor activity	CRTC3(mtr-miR399t-5p),RPS6KA4(mtr-miR166d); *** Total genes: {CRTC3,RPS6KA4}; *** miRNA Hit: mtr-miR166d(1/2),mtr-miR399t-5p(1/2)}	potassium ion homeostasis	ATP1A3(mtr-miR169k),KCNMA1(mtr-miR166d); *** Total genes: {ATP1A3,KCNMA1}; *** miRNA Hit: mtr-miR166d(1/2),mtr-miR169k(1/2)}	neuromuscular synaptic transmission	CHRNA4(mtr-miR5270a),KIF1B(mtr-miR5276),STXBP1(GeneMania); *** Total genes: {CHRNA4,KIF1B,STXBP1}; *** miRNA Hit: GeneMania(1/3),mtr-miR5270a(1/3),mtr-miR5276(1/3)}			regulation of mammary gland epithelial cell proliferation
	regulation of amino acid transport	NTSR1(mtr-miR408-3p),STXBP1(GeneMania),TINAGL1(mtr-miR166d); *** Total genes: {NTSR1,STXBP1,TINAGL1}; *** miRNA Hit: GeneMania(1/3),mtr-miR166d(1/3),mtr-miR408-3p(1/3)}	regulation of plasma membrane long-chain fatty acid transport	AKT1(mtr-miR160c),AKT2(mtr-miR2589); *** Total genes: {AKT1,AKT2}; *** miRNA Hit: mtr-miR160c(1/2),mtr-miR2589(1/2)}										positive regulation of protein insertion into mitochondrial membrane involved in apoptotic signaling pathway	BAD(mtr-miR5266),TP53BP2(mtr-miR399t-5p); *** Total genes: {BAD,TP53BP2}; *** miRNA Hit: mtr-miR399t-5p(1/2),mtr-miR5266(1/2)}	ventricular cardiac muscle cell action potential	CACNA1C(mtr-miR2670f),KCNQ1(mtr-miR166d); *** Total genes: {CACNA1C,KCNQ1}; *** miRNA Hit: mtr-miR166d(1/2),mtr-miR2670f(1/2)}	regulation of calcium ion-dependent exocytosis	RIMS3(mtr-miR482-5p),STX1A(GeneMania),STXBP1(GeneMania),SYT1(mtr-miR5211),SYT2(mtr-miR2640); *** Total genes: {RIMS3,STX1A,STXBP1,SYT1,SYT2}; *** miRNA Hit: GeneMania(2/5),mtr-miR2640(1/5),mtr-miR482-5p(1/5),mtr-miR5211(1/5)}			regulation of natural killer cell activation
	positive regulation of regulated secretory pathway	PTAFR(mtr-miR5273),STX1A(GeneMania),STXBP1(GeneMania),SYT1(mtr-miR5211); *** Total genes: {PTAFR,STX1A,STXBP1,SYT1}; *** miRNA Hit: GeneMania(2/4),mtr-miR5211(1/4),mtr-miR5273(1/4)}	negative regulation of plasma membrane long-chain fatty acid transport	AKT1(mtr-miR160c),AKT2(mtr-miR2589); *** Total genes: {AKT1,AKT2}; *** miRNA Hit: mtr-miR160c(1/2),mtr-miR2589(1/2)}										regulation of protein insertion into mitochondrial membrane involved in apoptotic signaling pathway	BAD(mtr-miR5266),TP53BP2(mtr-miR399t-5p); *** Total genes: {BAD,TP53BP2}; *** miRNA Hit: mtr-miR399t-5p(1/2),mtr-miR5266(1/2)}	atrial cardiac muscle cell action potential	CACNA1C(mtr-miR2670f),KCNQ1(mtr-miR166d); *** Total genes: {CACNA1C,KCNQ1}; *** miRNA Hit: mtr-miR166d(1/2),mtr-miR2670f(1/2)}	positive regulation of calcium ion-dependent exocytosis	STX1A(GeneMania),STXBP1(GeneMania),SYT1(mtr-miR5211); *** Total genes: {STX1A,STXBP1,SYT1}; *** miRNA Hit: GeneMania(2/3),mtr-miR5211(1/3)}			regulation of natural killer cell mediated cytotoxicity
	dicarboxylic acid transport	NTSR1(mtr-miR408-3p),SLC13A2(mtr-miR169d-3p),SLC26A1(mtr-miR5276),STX1A(GeneMania),STXBP1(GeneMania),SYT1(mtr-miR5211); *** Total genes: {NTSR1,SLC13A2,SLC26A1,STX1A,STXBP1,SYT1}; *** miRNA Hit: GeneMania(2/6),mtr-miR169d-3p(1/6),mtr-miR408-3p(1/6),mtr-miR5211(1/6),mtr-miR5276(1/6)}	plasma membrane long-chain fatty acid transport	AKT1(mtr-miR160c),AKT2(mtr-miR2589); *** Total genes: {AKT1,AKT2}; *** miRNA Hit: mtr-miR160c(1/2),mtr-miR2589(1/2)}												positive regulation of neurotransmitter transport	RAB3GAP1(mtr-miR5209),STXBP1(GeneMania); *** Total genes: {RAB3GAP1,STXBP1}; *** miRNA Hit: GeneMania(1/2),mtr-miR5209(1/2)}					regulation of natural killer cell mediated immunity
	regulation of calcium ion-dependent exocytosis	STX1A(GeneMania),STXBP1(GeneMania),SYT1(mtr-miR5211),SYT2(mtr-miR2640); *** Total genes: {STX1A,STXBP1,SYT1,SYT2}; *** miRNA Hit: GeneMania(2/4),mtr-miR2640(1/4),mtr-miR5211(1/4)}	peripheral nervous system myelin maintenance	AKT1(mtr-miR160c),AKT2(mtr-miR2589); *** Total genes: {AKT1,AKT2}; *** miRNA Hit: mtr-miR160c(1/2),mtr-miR2589(1/2)}												regulation of organic acid transport	P2RX4(mtr-miR166d),PER2(mtr-miR169k),RAB3GAP1(mtr-miR5209),STXBP1(GeneMania); *** Total genes: {P2RX4,PER2,RAB3GAP1,STXBP1}; *** miRNA Hit: GeneMania(1/4),mtr-miR166d(1/4),mtr-miR169k(1/4),mtr-miR5209(1/4)}					regulation of neuronal synaptic plasticity
	positive regulation of calcium ion-dependent exocytosis	STX1A(GeneMania),STXBP1(GeneMania),SYT1(mtr-miR5211); *** Total genes: {STX1A,STXBP1,SYT1}; *** miRNA Hit: GeneMania(2/3),mtr-miR5211(1/3)}														positive regulation of organic acid transport	P2RX4(mtr-miR166d),RAB3GAP1(mtr-miR5209),STXBP1(GeneMania); *** Total genes: {P2RX4,RAB3GAP1,STXBP1}; *** miRNA Hit: GeneMania(1/3),mtr-miR166d(1/3),mtr-miR5209(1/3)}					regulation of protein homooligomerization
	synaptic vesicle docking	SNPH(mtr-miR399t-5p),STX1A(GeneMania); *** Total genes: {SNPH,STX1A}; *** miRNA Hit: GeneMania(1/2),mtr-miR399t-5p(1/2)}														establishment of mitochondrion localization, microtubule-mediated	KIF1B(mtr-miR5276),MAPT(mtr-miR169d-3p); *** Total genes: {KIF1B,MAPT}; *** miRNA Hit: mtr-miR169d-3p(1/2),mtr-miR5276(1/2)}					regulation of protein insertion into mitochondrial membrane involved in apoptotic signaling pathway
	positive regulation of transmembrane transport	ANO6(mtr-miR160a),ATP1B2(mtr-miR169k),HAP1(mtr-miR2640),JPH2(mtr-miR5285b),KCNC1(mtr-miR5276),KCNQ1(mtr-miR166d),NTSR1(mtr-miR408-3p),PTAFR(mtr-miR5273); *** Total genes: {ANO6,ATP1B2,HAP1,JPH2,KCNC1,KCNQ1,NTSR1,PTAFR}; *** miRNA Hit: mtr-miR160a(1/8),mtr-miR166d(1/8),mtr-miR169k(1/8),mtr-miR2640(1/8),mtr-miR408-3p(1/8),mtr-miR5273(1/8),mtr-miR5276(1/8),mtr-miR5285b(1/8)}														positive regulation of amine transport	GDNF(mtr-miR2673a),RAB3GAP1(mtr-miR5209),STXBP1(GeneMania); *** Total genes: {GDNF,RAB3GAP1,STXBP1}; *** miRNA Hit: GeneMania(1/3),mtr-miR2673a(1/3),mtr-miR5209(1/3)}					regulation of short-term neuronal synaptic plasticity
	positive regulation of ion transmembrane transport	ANO6(mtr-miR160a),ATP1B2(mtr-miR169k),HAP1(mtr-miR2640),JPH2(mtr-miR5285b),KCNC1(mtr-miR5276),KCNQ1(mtr-miR166d),NTSR1(mtr-miR408-3p),PTAFR(mtr-miR5273); *** Total genes: {ANO6,ATP1B2,HAP1,JPH2,KCNC1,KCNQ1,NTSR1,PTAFR}; *** miRNA Hit: mtr-miR160a(1/8),mtr-miR166d(1/8),mtr-miR169k(1/8),mtr-miR2640(1/8),mtr-miR408-3p(1/8),mtr-miR5273(1/8),mtr-miR5276(1/8),mtr-miR5285b(1/8)}														regulation of vacuole organization	MTMR3(mtr-miR5270a),PIP4K2A(mtr-miR5205a),RAB3GAP1(mtr-miR5209); *** Total genes: {MTMR3,PIP4K2A,RAB3GAP1}; *** miRNA Hit: mtr-miR5205a(1/3),mtr-miR5209(1/3),mtr-miR5270a(1/3)}					regulation of synaptic transmission, glutamatergic
	positive regulation of inositol phosphate biosynthetic process	NTSR1(mtr-miR408-3p),PTAFR(mtr-miR5273); *** Total genes: {NTSR1,PTAFR}; *** miRNA Hit: mtr-miR408-3p(1/2),mtr-miR5273(1/2)}														positive regulation of anion transport	P2RX4(mtr-miR166d),RAB3GAP1(mtr-miR5209),STXBP1(GeneMania); *** Total genes: {P2RX4,RAB3GAP1,STXBP1}; *** miRNA Hit: GeneMania(1/3),mtr-miR166d(1/3),mtr-miR5209(1/3)}					regulation of the force of heart contraction
	amyloid precursor protein catabolic process	EFNA3(mtr-miR160c),GSK3A(GeneMania),HAP1(mtr-miR2640); *** Total genes: {EFNA3,GSK3A,HAP1}; *** miRNA Hit: GeneMania(1/3),mtr-miR160c(1/3),mtr-miR2640(1/3)}														positive regulation of vacuole organization	PIP4K2A(mtr-miR5205a),RAB3GAP1(mtr-miR5209); *** Total genes: {PIP4K2A,RAB3GAP1}; *** miRNA Hit: mtr-miR5205a(1/2),mtr-miR5209(1/2)}					regulation of vesicle fusion
	negative regulation of epidermal cell differentiation	GRHL2(mtr-miR2589),REG3A(mtr-miR399t-5p); *** Total genes: {GRHL2,REG3A}; *** miRNA Hit: mtr-miR2589(1/2),mtr-miR399t-5p(1/2)}														regulation of synaptic vesicle transport	BTBD9(mtr-miR2589),RAB3GAP1(mtr-miR5209),STXBP1(GeneMania); *** Total genes: {BTBD9,RAB3GAP1,STXBP1}; *** miRNA Hit: GeneMania(1/3),mtr-miR2589(1/3),mtr-miR5209(1/3)}					response to dopamine
	negative regulation of keratinocyte differentiation	GRHL2(mtr-miR2589),REG3A(mtr-miR399t-5p); *** Total genes: {GRHL2,REG3A}; *** miRNA Hit: mtr-miR2589(1/2),mtr-miR399t-5p(1/2)}														regulation of autophagosome assembly	MTMR3(mtr-miR5270a),PIP4K2A(mtr-miR5205a),RAB3GAP1(mtr-miR5209); *** Total genes: {MTMR3,PIP4K2A,RAB3GAP1}; *** miRNA Hit: mtr-miR5205a(1/3),mtr-miR5209(1/3),mtr-miR5270a(1/3)}					signal release from synapse
	regulation of amyloid precursor protein catabolic process	EFNA3(mtr-miR160c),GSK3A(GeneMania),HAP1(mtr-miR2640); *** Total genes: {EFNA3,GSK3A,HAP1}; *** miRNA Hit: GeneMania(1/3),mtr-miR160c(1/3),mtr-miR2640(1/3)}														regulation of synaptic transmission, glutamatergic	DISC1(mtr-miR5270a),RAB3GAP1(mtr-miR5209),STXBP1(GeneMania),SYT1(mtr-miR5211); *** Total genes: {DISC1,RAB3GAP1,STXBP1,SYT1}; *** miRNA Hit: GeneMania(1/4),mtr-miR5209(1/4),mtr-miR5211(1/4),mtr-miR5270a(1/4)}					synaptic vesicle docking
	positive regulation of amyloid precursor protein catabolic process	EFNA3(mtr-miR160c),GSK3A(GeneMania); *** Total genes: {EFNA3,GSK3A}; *** miRNA Hit: GeneMania(1/2),mtr-miR160c(1/2)}														glutamate secretion	NTRK2(mtr-miR5273),RAB3GAP1(mtr-miR5209),STXBP1(GeneMania),SYT1(mtr-miR5211); *** Total genes: {NTRK2,RAB3GAP1,STXBP1,SYT1}; *** miRNA Hit: GeneMania(1/4),mtr-miR5209(1/4),mtr-miR5211(1/4),mtr-miR5273(1/4)}					synaptic vesicle endocytosis
	negative regulation of response to interferon-gamma	PARP14(mtr-miR2600e),TINAGL1(mtr-miR166d); *** Total genes: {PARP14,TINAGL1}; *** miRNA Hit: mtr-miR166d(1/2),mtr-miR2600e(1/2)}														mitochondrion transport along microtubule	KIF1B(mtr-miR5276),MAPT(mtr-miR169d-3p); *** Total genes: {KIF1B,MAPT}; *** miRNA Hit: mtr-miR169d-3p(1/2),mtr-miR5276(1/2)}					synaptic vesicle exocytosis
	ornithine metabolic process	HNF4A(mtr-miR160a),TINAGL1(mtr-miR166d); *** Total genes: {HNF4A,TINAGL1}; *** miRNA Hit: mtr-miR160a(1/2),mtr-miR166d(1/2)}														glutamate secretion, neurotransmission	RAB3GAP1(mtr-miR5209),STXBP1(GeneMania); *** Total genes: {RAB3GAP1,STXBP1}; *** miRNA Hit: GeneMania(1/2),mtr-miR5209(1/2)}					synaptic vesicle recycling
	inhibitory postsynaptic potential	CHRNA4(mtr-miR5270a),NTSR1(mtr-miR408-3p); *** Total genes: {CHRNA4,NTSR1}; *** miRNA Hit: mtr-miR408-3p(1/2),mtr-miR5270a(1/2)}														positive regulation of autophagosome assembly	PIP4K2A(mtr-miR5205a),RAB3GAP1(mtr-miR5209); *** Total genes: {PIP4K2A,RAB3GAP1}; *** miRNA Hit: mtr-miR5205a(1/2),mtr-miR5209(1/2)}					synaptic vesicle transport
	negative regulation of interferon-gamma-mediated signaling pathway	PARP14(mtr-miR2600e),TINAGL1(mtr-miR166d); *** Total genes: {PARP14,TINAGL1}; *** miRNA Hit: mtr-miR166d(1/2),mtr-miR2600e(1/2)}														positive regulation of neurotransmitter secretion	RAB3GAP1(mtr-miR5209),STXBP1(GeneMania); *** Total genes: {RAB3GAP1,STXBP1}; *** miRNA Hit: GeneMania(1/2),mtr-miR5209(1/2)}					vesicle docking involved in exocytosis
	glutamine family amino acid catabolic process	NANOS2(mtr-miR160c),PRODH(mtr-miR169d-3p),TINAGL1(mtr-miR166d); *** Total genes: {NANOS2,PRODH,TINAGL1}; *** miRNA Hit: mtr-miR160c(1/3),mtr-miR166d(1/3),mtr-miR169d-3p(1/3)}														regulation of glutamate secretion	RAB3GAP1(mtr-miR5209),STXBP1(GeneMania); *** Total genes: {RAB3GAP1,STXBP1}; *** miRNA Hit: GeneMania(1/2),mtr-miR5209(1/2)}
	positive regulation of glutamate secretion	NTSR1(mtr-miR408-3p),STXBP1(GeneMania); *** Total genes: {NTSR1,STXBP1}; *** miRNA Hit: GeneMania(1/2),mtr-miR408-3p(1/2)}														regulation of amino acid transport	PER2(mtr-miR169k),RAB3GAP1(mtr-miR5209),STXBP1(GeneMania); *** Total genes: {PER2,RAB3GAP1,STXBP1}; *** miRNA Hit: GeneMania(1/3),mtr-miR169k(1/3),mtr-miR5209(1/3)}
	autonomic nervous system development	GDNF(mtr-miR2673a),HAND2(mtr-miR2673a),KIF26A(mtr-miR160c),PLXNA4(mtr-miR164d); *** Total genes: {GDNF,HAND2,KIF26A,PLXNA4}; *** miRNA Hit: mtr-miR2673a(2/4),mtr-miR160c(1/4),mtr-miR164d(1/4)}														positive regulation of amino acid transport	RAB3GAP1(mtr-miR5209),STXBP1(GeneMania); *** Total genes: {RAB3GAP1,STXBP1}; *** miRNA Hit: GeneMania(1/2),mtr-miR5209(1/2)}
	sympathetic nervous system development	GDNF(mtr-miR2673a),HAND2(mtr-miR2673a),PLXNA4(mtr-miR164d); *** Total genes: {GDNF,HAND2,PLXNA4}; *** miRNA Hit: mtr-miR2673a(2/3),mtr-miR164d(1/3)}														positive regulation of synaptic transmission, glutamatergic	RAB3GAP1(mtr-miR5209),STXBP1(GeneMania); *** Total genes: {RAB3GAP1,STXBP1}; *** miRNA Hit: GeneMania(1/2),mtr-miR5209(1/2)}
	cartilage morphogenesis	HAND2(mtr-miR2673a),WNT7B(mtr-miR5211); *** Total genes: {HAND2,WNT7B}; *** miRNA Hit: mtr-miR2673a(1/2),mtr-miR5211(1/2)}														positive regulation of regulated secretory pathway	AP1G1(mtr-miR5206a),STXBP1(GeneMania),SYT1(mtr-miR5211); *** Total genes: {AP1G1,STXBP1,SYT1}; *** miRNA Hit: GeneMania(1/3),mtr-miR5206a(1/3),mtr-miR5211(1/3)}
	lung epithelium development	GRHL2(mtr-miR2589),STRA6(mtr-miR156i-3p),WNT7B(mtr-miR5211); *** Total genes: {GRHL2,STRA6,WNT7B}; *** miRNA Hit: mtr-miR156i-3p(1/3),mtr-miR2589(1/3),mtr-miR5211(1/3)}														regulation of synaptic vesicle exocytosis	RAB3GAP1(mtr-miR5209),STXBP1(GeneMania); *** Total genes: {RAB3GAP1,STXBP1}; *** miRNA Hit: GeneMania(1/2),mtr-miR5209(1/2)}
	peripheral nervous system neuron differentiation	HAND2(mtr-miR2673a),ONECUT2(mtr-miR408-3p); *** Total genes: {HAND2,ONECUT2}; *** miRNA Hit: mtr-miR2673a(1/2),mtr-miR408-3p(1/2)}														dicarboxylic acid transport	NTRK2(mtr-miR5273),PER2(mtr-miR169k),RAB3GAP1(mtr-miR5209),STXBP1(GeneMania),SYT1(mtr-miR5211); *** Total genes: {NTRK2,PER2,RAB3GAP1,STXBP1,SYT1}; *** miRNA Hit: GeneMania(1/5),mtr-miR169k(1/5),mtr-miR5209(1/5),mtr-miR5211(1/5),mtr-miR5273(1/5)}
	peripheral nervous system neuron development	HAND2(mtr-miR2673a),ONECUT2(mtr-miR408-3p); *** Total genes: {HAND2,ONECUT2}; *** miRNA Hit: mtr-miR2673a(1/2),mtr-miR408-3p(1/2)}														neuromuscular synaptic transmission	KIF1B(mtr-miR5276),STXBP1(GeneMania); *** Total genes: {KIF1B,STXBP1}; *** miRNA Hit: GeneMania(1/2),mtr-miR5276(1/2)}
	purinergic receptor signaling pathway	ANO6(mtr-miR160a),CNTN2(mtr-miR5266),PTAFR(mtr-miR5273); *** Total genes: {ANO6,CNTN2,PTAFR}; *** miRNA Hit: mtr-miR160a(1/3),mtr-miR5266(1/3),mtr-miR5273(1/3)}														positive regulation of glutamate secretion	RAB3GAP1(mtr-miR5209),STXBP1(GeneMania); *** Total genes: {RAB3GAP1,STXBP1}; *** miRNA Hit: GeneMania(1/2),mtr-miR5209(1/2)}
	signal release from synapse	NRXN2(mtr-miR5295c),SNPH(mtr-miR399t-5p),STX1A(GeneMania),STXBP1(GeneMania),SYN2(mtr-miR168a),SYT1(mtr-miR5211),SYT2(mtr-miR2640); *** Total genes: {NRXN2,SNPH,STX1A,STXBP1,SYN2,SYT1,SYT2}; *** miRNA Hit: GeneMania(2/7),mtr-miR168a(1/7),mtr-miR2640(1/7),mtr-miR399t-5p(1/7),mtr-miR5211(1/7),mtr-miR5295c(1/7)}														regulation of calcium ion-dependent exocytosis	RAB3GAP1(mtr-miR5209),RPH3AL(mtr-miR2589),STXBP1(GeneMania),SYT1(mtr-miR5211); *** Total genes: {RAB3GAP1,RPH3AL,STXBP1,SYT1}; *** miRNA Hit: GeneMania(1/4),mtr-miR2589(1/4),mtr-miR5209(1/4),mtr-miR5211(1/4)}
	regulation of vesicle fusion	STXBP1(GeneMania),SYT1(mtr-miR5211),TBC1D16(mtr-miR5266),TBC1D30(mtr-miR5206a); *** Total genes: {STXBP1,SYT1,TBC1D16,TBC1D30}; *** miRNA Hit: GeneMania(1/4),mtr-miR5206a(1/4),mtr-miR5211(1/4),mtr-miR5266(1/4)}														regulation of glutamate secretion, neurotransmission	RAB3GAP1(mtr-miR5209),STXBP1(GeneMania); *** Total genes: {RAB3GAP1,STXBP1}; *** miRNA Hit: GeneMania(1/2),mtr-miR5209(1/2)}
	synaptic vesicle transport	OPHN1(mtr-miR5211),SNPH(mtr-miR399t-5p),STX1A(GeneMania),STXBP1(GeneMania),SYP(mtr-miR166d),SYT1(mtr-miR5211),SYT2(mtr-miR2640); *** Total genes: {OPHN1,SNPH,STX1A,STXBP1,SYP,SYT1,SYT2}; *** miRNA Hit: GeneMania(2/7),mtr-miR5211(2/7),mtr-miR166d(1/7),mtr-miR2640(1/7),mtr-miR399t-5p(1/7)}														positive regulation of glutamate secretion, neurotransmission	RAB3GAP1(mtr-miR5209),STXBP1(GeneMania); *** Total genes: {RAB3GAP1,STXBP1}; *** miRNA Hit: GeneMania(1/2),mtr-miR5209(1/2)}
	establishment of synaptic vesicle localization	OPHN1(mtr-miR5211),SNPH(mtr-miR399t-5p),STX1A(GeneMania),STXBP1(GeneMania),SYP(mtr-miR166d),SYT1(mtr-miR5211),SYT2(mtr-miR2640); *** Total genes: {OPHN1,SNPH,STX1A,STXBP1,SYP,SYT1,SYT2}; *** miRNA Hit: GeneMania(2/7),mtr-miR5211(2/7),mtr-miR166d(1/7),mtr-miR2640(1/7),mtr-miR399t-5p(1/7)}
	neurotransmitter secretion	NRXN2(mtr-miR5295c),SNPH(mtr-miR399t-5p),STX1A(GeneMania),STXBP1(GeneMania),SYN2(mtr-miR168a),SYT1(mtr-miR5211),SYT2(mtr-miR2640); *** Total genes: {NRXN2,SNPH,STX1A,STXBP1,SYN2,SYT1,SYT2}; *** miRNA Hit: GeneMania(2/7),mtr-miR168a(1/7),mtr-miR2640(1/7),mtr-miR399t-5p(1/7),mtr-miR5211(1/7),mtr-miR5295c(1/7)}
	vesicle docking involved in exocytosis	SNPH(mtr-miR399t-5p),STX1A(GeneMania),STXBP1(GeneMania); *** Total genes: {SNPH,STX1A,STXBP1}; *** miRNA Hit: GeneMania(2/3),mtr-miR399t-5p(1/3)}
	positive regulation of myeloid leukocyte mediated immunity	PTAFR(mtr-miR5273),STXBP1(GeneMania),TINAGL1(mtr-miR166d); *** Total genes: {PTAFR,STXBP1,TINAGL1}; *** miRNA Hit: GeneMania(1/3),mtr-miR166d(1/3),mtr-miR5273(1/3)}
	regulation of synaptic transmission, glutamatergic	DISC1(mtr-miR5270a),OPHN1(mtr-miR5211),STXBP1(GeneMania),SYT1(mtr-miR5211); *** Total genes: {DISC1,OPHN1,STXBP1,SYT1}; *** miRNA Hit: mtr-miR5211(2/4),GeneMania(1/4),mtr-miR5270a(1/4)}
	synaptic vesicle recycling	OPHN1(mtr-miR5211),SYP(mtr-miR166d),SYT1(mtr-miR5211),SYT2(mtr-miR2640); *** Total genes: {OPHN1,SYP,SYT1,SYT2}; *** miRNA Hit: mtr-miR5211(2/4),mtr-miR166d(1/4),mtr-miR2640(1/4)}
	synaptic vesicle endocytosis	OPHN1(mtr-miR5211),SYP(mtr-miR166d),SYT1(mtr-miR5211),SYT2(mtr-miR2640); *** Total genes: {OPHN1,SYP,SYT1,SYT2}; *** miRNA Hit: mtr-miR5211(2/4),mtr-miR166d(1/4),mtr-miR2640(1/4)}
	clathrin-dependent endocytosis	AAK1(mtr-miR5233),OPHN1(mtr-miR5211),SYP(mtr-miR166d),SYT1(mtr-miR5211),SYT2(mtr-miR2640); *** Total genes: {AAK1,OPHN1,SYP,SYT1,SYT2}; *** miRNA Hit: mtr-miR5211(2/5),mtr-miR166d(1/5),mtr-miR2640(1/5),mtr-miR5233(1/5)}

## Sheet: Arabidopsis thaliana
Network-based analysis datasheet relative to Arabidopsis thaliana. For each species, the genes of each cluster are reported, using gLay and ClusterOne as clustering algorithms. Enriched Biological Processes are reported for each cluster (GO Terms column), as well as the genes relative to each term and the miRNAs (in brackets) targeting each gene (Genes and associated miRNAs column). The "GeneMani…
Network information
Organism	Arabidopsis thaliana			Cluster Score
Initial Filters	# Top Target = 50, Expectation = 2.5			ClusterOne -> gLay	41.69%
Dataset GeneMania	Co-expression, Genetic Interactions
Netwok Nodes	704
Edges	13752
Clustering tools	gLay, ClusterONE
Enrichment Analysis	ClueGO - BP (Evidence =All, Network Specificity =75%, Enrichment (Right-sided hypergeometric test), Benjamini Hochberg correction for multiple testing
Enrichment Filters	P-value <0.05; the GO terms that contain genes inserted by Genemania, not targeted by miRNAs were excluded
gLay	Cluster1		Cluster2		Cluster3		Cluster4				ClusterONE	Cluster1		Cluster2		Cluster3		Cluster4		Cluster5		Cluster6
	AT2G44100		AT1G79050		AT2G40840		AT5G15350					AT2G46040		AT4G38270		AT4G38270		AT3G45040		AT1G01360		AT1G09210
	AT3G13950		AT3G27730		AT5G05980		AT2G38310					AT3G05480		AT1G76010		AT1G76010		AT4G08250		AT1G01820		AT1G17890
	AT3G17020		AT1G80480		AT3G26380		AT2G45850					AT5G38110		AT2G26140		AT2G26140		AT5G39670		AT1G12520		AT1G24120
	AT5G06820		AT3G49750		AT5G50920		AT3G55440					AT5G60690		AT1G10940		AT1G10940		AT1G19310		AT1G15880		AT1G47710
	AT4G35110		AT1G80770		AT3G28430		AT5G28840					AT3G23160		AT1G12360		AT1G12360		AT2G45570		AT1G21780		AT1G53645
	AT5G15870		AT3G53320		AT5G53890							AT2G40290		AT1G17680		AT1G17680		AT1G76700		AT1G29700		AT1G68370
	AT1G07630		AT3G14310		AT3G29390							AT1G53720		AT1G53570		AT1G53570		AT1G74310		AT1G48420		AT1G69010
	AT2G17760		AT2G02070		AT4G26550							AT4G19710		AT1G56290		AT1G56290		AT1G23800		AT1G48840		AT1G76340
	AT1G56320		AT3G55060		AT5G62760							AT4G38660		AT1G73350		AT1G73350		AT2G38250		AT1G56010		AT1G76850
	AT1G30090		AT4G14330		AT5G64360							AT5G55280		AT2G36490		AT2G36490		AT3G44190		AT1G56220		AT1G79940
	AT2G20880		AT4G19020		AT4G00450							AT2G39020		AT2G17930		AT2G17930		AT4G15550		AT1G60160		AT2G01140
	AT1G55110		AT3G04710		AT4G00710							AT3G48425		AT4G34040		AT4G34040		AT1G25560		AT1G79380		AT2G01710
	AT1G77680		AT5G05180		AT4G38270							AT2G31740		AT5G43100		AT5G43100		AT3G07040		AT2G16390		AT2G26140
	AT2G14520		AT3G62910		AT5G02410							AT5G14600		AT5G50920		AT5G50920		AT2G34930		AT2G33810		AT2G28100
	AT2G31130		AT3G20490		AT1G68580							AT3G55160		AT3G09560		AT3G09560		AT3G02070		AT2G36060		AT2G30110
	AT3G18280		AT4G24790		AT3G13340							AT5G39790		AT1G76940		AT1G76940		AT1G15520		AT2G38800		AT2G30980
	AT3G08970		AT3G25210		AT4G11560							AT5G08020		AT5G65290		AT5G65290		AT1G30070		AT2G42040		AT2G38310
	AT4G17550		AT5G25500		AT2G28100							AT5G65420		AT3G05040		AT3G05040		AT5G59070		AT2G44100		AT2G42910
	AT3G17800		AT5G52850		GMII							AT5G13960		AT4G24200		AT4G24200		AT1G78280		AT2G46800		AT2G43790
	AT3G50910		AT5G55740		AT4G18240							AT1G53645		AT5G04670		AT5G04670		AT5G58430		AT2G47180		AT2G44100
	AT4G15480		AT1G02870		AT1G15280							AT1G60770		AT1G49950		AT1G49950		AT4G35110		AT3G01490		AT2G46040
	AT4G18050		AT5G57020		AT1G02080							AT3G49680		AT3G47120		AT3G47120		AT5G15870		AT3G02290		AT3G07270
	AT4G32300		AT1G52150		AT1G04300							AT4G16340		AT1G77680		AT1G77680		AT1G07630		AT3G04910		AT3G07330
	AT5G01830		AT1G20370		AT4G25360							AT1G08840		AT2G31130		AT2G31130		AT2G17760		AT3G13750		AT3G09740
	AT5G47720		AT1G25350		AT3G07330							AT1G66070		AT3G04500		AT3G04500		AT3G08970		AT3G16850		AT3G48680
	AT5G61380		AT1G33420		AT4G35260							AT1G80480		AT3G11200		AT3G11200		AT3G17800		AT3G21865		AT3G52200
	AT2G43180		AT1G71850		AT1G23780							AT1G80770		AT5G61380		AT5G61380		AT3G50910		AT3G48680		AT3G52930
	AT3G15810		AT2G30200		AT4G38510							AT3G04710		AT1G60670		AT1G60670		AT4G15480		AT3G54720		AT3G55440
	AT3G48770		AT2G42910		AT1G12700							AT3G20490		AT1G75230		AT1G75230		AT4G18050		AT3G58640		AT4G00820
	AT3G58640		AT3G02490		AT1G25540							AT4G24790		emb2444		emb2444		AT4G32300		AT3G61460		AT4G23650
	AT3G61460		AT3G03420		AT5G04560							AT5G25500		AT4G38760		AT4G38760		AT5G01830		AT3G61600		AT4G25360
	AT5G05340		AT2G02560		CUL1							AT5G52850		AT4G17140		AT4G17140		AT5G13900		AT3G62770		AT4G26550
	AT1G08320		AT3G07860		AT2G01710							AT1G31500		AT1G02080		AT1G02080		AT5G24030		AT3G62980		AT4G27760
	AT1G28100		AT3G04500		AT1G26830							AT5G23300		AT1G04300		AT1G04300		AT1G66480		AT4G04955		AT4G32680
	AT1G30260		AT3G26410		AT5G13530							ILA		AT1G06410		AT1G06410		AT1G80840		AT4G08980		AT4G34700
	AT3G11440		AT2G34640		AT2G30110							PWP2		AT1G07510		AT1G07510		AT5G45340		AT4G12570		AT4G35260
	AT5G13900		AT3G58140		AT1G24120							AT4G18520		AT1G14850		AT1G14850		AT1G79180		AT4G20380		AT4G38510
	AT5G52330		AT3G66652		AT2G30980							AT5G37530		AT1G23780		AT1G23780		AT5G55090		AT4G32300		AT4G38900
	AT5G58170		AT3G11200		AT5G18580							AT5G17790		AT1G25540		AT1G25540		AT2G47180		AT5G01750		AT5G01010
	AT5G61340		AT4G00820		AT2G43790							AT2G19170		AT1G26110		AT1G26110		AT1G07510		AT5G05230		AT5G09450
	AT1G08650		AT5G02850		AT1G17680							AT3G07910		AT1G26830		AT1G26830		AT2G40000		AT5G07950		AT5G09590
	AT1G15880		AT5G09590		AT1G54490							AT1G26880		AT1G27900		AT1G27900		AT3G17770		AT5G11840		AT5G12370
	AT1G35710		AT5G27990		AT1G58250							AT1G48830		AT2G30110		AT2G30110		AT1G79380		AT5G12840		AT5G15350
	AT1G51140		AT3G54170		AT1G68370							AT5G53400		AT1G48410		AT1G48410		AT5G58720		AT5G13760		AT5G18580
	AT1G80740		AT1G31500		AT5G55040							AT1G71260		AT2G43790		AT2G43790		AT5G59730		AT5G13800		AT5G20950
	AT1G56300		AT5G53290		AT2G17975							AT2G20585		AT1G54490		AT1G54490		AT2G20142		AT5G20110		AT5G48520
	AT1G60670		AT5G61330		FIPS5							AT1G10490		AT1G58250		AT1G58250		AT3G59080		AT5G43150		AT5G53400
	AT4G26340		AT4G27760		MIRO2							AT2G32060		AT1G68370		AT1G68370		AT1G31280		AT5G57150		AT5G57020
	AT1G66760		AT4G29060		AT5G47090							AT5G20950		AT1G70570		AT1G70570		AT2G47890		AT5G57340		AT5G58530
	AT2G02850		AT5G10690		AT2G33540							AT2G41840		AT1G71350		AT1G71350		AT1G33590		AT5G58375		CUL1
	AT4G00160		AT1G76050		AT1G76850							AT3G04840		AT3G20970		AT3G20970		AT2G15760		AT5G63190		GMII
	AT4G02050		AT1G78010		AT1G56290							AT1G06720		AT1G76850		AT1G76850						STA1
	AT3G56930		AT2G03050		AT1G69010							AT3G59650		AT1G77850		AT1G77850						TIF3C1
	AT3G62040		AT2G34710		AT1G77850							AT1G14850		AT2G39940		AT2G39940						emb2444
	AT4G23000		AT3G11620		AT1G60160							AT4G09320		AT2G46020		AT2G46020
	AT5G25880		AT3G25660		AT1G79940							AT1G15660		AT2G46520		AT2G46520
	AT4G38900		AT2G46040		AT1G03000							AT1G63810		AT3G04740		AT3G04740
	AT5G06510		AT3G05480		AT3G61740							AT1G19850		AT3G05670		AT3G05670
	AT1G66480		AT5G23300		AT5G65290							AT5G55190		AT3G10380		AT3G10380
	AT5G24030		AT5G38110		AT1G04790							AT2G03670		AT1G77220		AT1G77220
	AT5G43150		AT5G08490		AT4G12560							AT2G18900		AT3G10650		AT3G10650
	AT1G80840		AT5G60690		STA1							AT2G21790		AT3G14400		AT3G14400
	AT1G08810		AT1G28710		AT5G01010							AT1G27900		AT3G27320		AT3G27320
	AT5G45340		AT1G76010		AT2G16390							AT2G31530		AT3G28430		AT3G28430
	AT1G13970		AT2G37975		AT2G36490							AT2G37510		AT3G29390		AT3G29390
	AT4G18540		AT3G23160		AT2G19600							AT2G39670		AT3G62770		AT3G62770
	AT3G49700		AT1G18440		AT3G07270							AT1G50840		AT5G62760		AT5G62760
	AT1G79180		AT2G26140		SMG7							AT1G50920		AT4G00450		AT4G00450
	AT2G07760		AT1G05460		AT2G35100							AT3G06930		DEK1		DEK1
	AT5G38260		AT5G43270		AT2G17930							AT3G21540		AT4G09980		AT4G09980
	AT5G67090		AT2G40290		AT3G52030							AT2G04660		AT3G13340		AT3G13340
	AT1G16590		AT1G30520		AT2G46020							AT3G26360		AT4G11560		AT4G11560
	AT2G37010		AT1G53720		AT3G04740							AT4G10760		AT4G12570		AT4G12570
	AT1G01360		AT3G07210		AT4G34040							AT4G26300		AT4G18240		AT4G18240
	AT1G23460		ILA		AT3G10380							AT4G32420		AT4G28600		AT4G28600
	AT1G75230		AT3G52200		AT4G24840							AT4G32880		AT4G35790		AT4G35790
	AT3G02290		PWP2		AT3G19870							AT2G37080		AT2G26350		AT2G26350
	AT4G17220		AT1G73350		AT4G24200							AT2G40030		AT5G04560		AT5G04560
	AT4G35560		emb2444									AT5G37020		AT5G12370		AT5G12370
	AT5G01260		AT4G18520									AT2G46520		AT5G13530		AT5G13530
	AT5G03510		AT4G19710									AT4G04940		AT5G13570		AT5G13570
	AT5G38450		AT5G37530									AT3G48560		TIF3C1		TIF3C1
	AT5G45000		AT4G38660									AT4G02010		AT5G18580		AT5G18580
	AT5G55090		AT2G26900									AT1G73180		AT3G61600		AT3G61600
	AT5G49660		AT5G17790									AT4G23800		AT5G38830		AT5G38830
	AT4G21700		AT5G55280									AT5G17930		AT5G55040		AT5G55040
	AT5G57150		AT1G09210									TIF3C1		AT5G58720		AT5G58720
	AT4G35690		AT1G28290									AT5G18620		FIPS5		FIPS5
	AT1G01430		AT5G63700									AT5G36210		AT5G64200		AT5G64200
	AT1G67940		AT3G52930									AT5G43960		AT5G65630		AT5G65630
	AT1G17890		AT1G77610									AT5G64200		RPOT1		RPOT1
	AT1G51440		AT2G01140									NRPA1		STA1		STA1
	AT1G65520		AT2G19170									RPOT1		SUD1
	AT2G21540		AT2G29180									AT1G02730		AT1G50620
	AT3G01490		AT4G38760									AT1G30330		AT5G05230
	AT2G28760		AT3G07910									AT1G63100		GMII
	AT3G44460		AT1G62750									AT3G51140		AT1G15280
	AT4G17370		AT5G51230									AT2G15820		AT1G31280
	AT4G29240		AT4G21660									AT2G23530		CUL1
	AT2G47180		AT5G15280									AT2G36200		AT2G01710
	AT3G10520		AT5G15740									AT3G11964		AT2G02560
	AT5G11840		AT5G47460									AT3G10310		AT5G02850
	AT5G36930		AT4G34700									AT3G13175		AT1G04790
	AT5G57700		AT1G26880									AT3G15550		AT5G01010
	AT4G36920		AT1G32200									AT3G22790		AT4G04860
	AT1G01820		AT5G09450									AT3G27730		SMG7
	AT1G17590		AT1G34210									AT3G49750
	AT1G30910		AT1G22780									AT3G53320
	AT1G48840		AT1G48830									AT3G55060
	AT2G33810		AT5G67150									AT4G14330
	AT2G40470		AT1G71260									AT4G19020
	AT2G42200		AT5G53400									AT5G05180
	AT4G38810		AT2G20585									AT1G02870
	AT3G20810		AT1G10490									AT1G20370
	AT4G17140		AT2G32060									AT1G25350
	AT5G07950		AT5G24280									AT1G33420
	AT1G06410		AT5G20950									AT1G71850
	AT1G07510		AT2G41840									AT2G30200
	AT2G03060		AT3G04840									AT2G42910
	AT5G13760		AT2G39020									AT3G02490
	AT1G49710		AT1G06720									AT3G03420
	AT2G40000		AT3G59650									AT3G07860
	AT3G14020		AT4G09320									AT3G26410
	AT2G22530		AT1G14850									AT2G34640
	AT1G70570		AT1G63810									AT3G66652
	AT3G22890		AT1G15660									AT5G09590
	AT2G28350		AT1G19850									AT5G27990
	AT2G26030		AT5G55190									AT3G54170
	AT3G26120		AT2G03670									AT5G53290
	AT2G30950		AT5G02220									AT5G61330
	AT4G33790		AT2G18900									AT4G29060
	AT5G58375		AT1G26110									AT5G10690
	AT2G38800		AT2G21790									AT2G34710
	AT1G61680		AT1G27900
	AT2G39940		AT1G32240
	AT1G72470		AT2G31530
	AT1G76340		AT1G48110
	AT3G05670		AT2G37510
	AT1G77220		AT1G48410
	AT3G17770		AT2G39670
	AT2G42560		AT1G50840
	AT3G27000		AT5G19090
	AT5G26751		AT5G48830
	AT3G62770		AT1G50920
	AT4G02590		AT3G06930
	AT4G08980		AT1G71350
	AT5G25140		AT3G19210
	AT4G26180		AT3G20970
	AT4G12570		AT3G21540
	AT3G61470		AT3G48425
	AT4G20380		AT3G23580
	AT4G24220		AT5G48520
	AT5G35390		AT2G04660
	AT4G28600		AT2G11000
	AT4G32700		AT3G26360
	AT1G79380		AT4G10760
	AT4G35790		AT2G16250
	AT2G26350		AT4G26300
	AT5G12370		AT4G32420
	AT3G14840		AT4G32880
	AT5G13570		AT4G38050
	AT2G40200		AT2G37080
	AT5G18610		AT2G31740
	AT3G61600		AT5G27120
	AT4G32060		AT5G37020
	AT5G17720		AT2G40030
	AT4G20070		AT5G14600
	AT5G48370		AT2G46520
	AT5G39090		AT3G05040
	AT5G58720		AT4G04940
	AT5G59730		AT3G55160
	AT5G52560		AT3G10650
	AT5G65630		AT4G11640
	AT1G54520		AT3G14400
	AT1G12520		AT1G30070
	AT1G63990		AT3G27320
	AT1G56220		AT5G39790
	SUD1		AT3G48560
	AT3G47110		AT5G60335
	AT2G10940		AT5G08020
	AT3G55330		AT5G65420
	AT3G48990		AT1G12230
	AT4G14540		AT5G13960
	AT4G31500		DEK1
	AT2G38080		AT1G73180
	AT5G05230		AT4G02010
	AT3G01100		AT4G09980
	AT5G10180		AT2G45030
	AT2G20142		AT1G53645
	AT3G21760		AT1G60770
	AT1G14420		AT4G23800
	AT2G16730		AT4G25130
	AT3G51690		AT3G49680
	AT4G33490		AT5G04670
	AT3G59080		AT4G16340
	AT5G47940		AT5G17930
	AT5G60020		TIF3C1
	AT1G02740		AT1G48050
	AT1G68460		AT5G18620
	AT3G01580		AT1G49950
	AT3G14460		AT5G36210
	AT3G63240		AT5G38830
	AT2G47890		AT5G43960
	AT1G31280		AT5G64200
	AT1G77120		AT1G22850
	AT2G17850		AT5G65460
	AT4G18650		AT1G26180
	AT3G09740		NRPA1
	AT4G27450		RPOT1
	AT1G68170		AT3G47120
	AT4G14385		AT3G01500
	AT2G16700		AT1G02730
	AT5G58530		AT3G10350
	AT1G05030		AT1G30330
	AT1G21780		AT1G50620
	AT4G02860		AT3G51140
	AT5G04220		AT1G63100
	AT4G04860		AT2G15820
	AT1G33590		AT2G23530
	AT4G34215		AT4G26500
	AT5G12840		AT2G26520
	AT1G63320		AT2G36200
	AT5G09360		AT5G03940
	AT1G67910		AT5G19670
	AT5G38020		AT2G42450
	AT2G01170		AT3G11964
	AT4G00150		AT1G08840
	AT2G29650		AT3G10310
	ATCG00020		AT3G13175
	AT2G42040		AT3G15550
	AT1G19250		AT1G66070
	AT4G10490		AT3G22790
	AT1G47890
	AT2G15760
	AT3G19850
	AT3G09220
	AT4G01575
	AT3G26810
	AT4G08250
	AT3G45040
	AT3G54720
	AT5G39670
	AT4G19350
	AT5G47850
	AT5G23000
	AT4G25590
	AT5G06530
	AT5G10250
	AT5G10460
	AT5G17680
	AT1G19310
	AT5G57340
	AT2G45570
	AT1G03840
	AT2G13620
	AT2G39830
	AT3G12090
	AT3G55600
	AT3G27150
	AT3G55550
	AT5G20110
	AT5G01620
	AT5G42690
	AT2G29630
	AT1G15980
	AT5G53950
	AT1G17100
	AT1G10940
	AT1G48420
	AT1G12360
	AT1G79600
	AT2G46800
	AT2G28550
	AT1G20890
	AT3G16520
	AT1G53570
	AT5G38520
	AT1G73170
	AT1G74310
	AT1G17020
	AT1G76700
	AT1G23800
	AT1G56010
	AT2G38150
	AT3G16850
	AT2G35940
	AT2G38250
	AT3G48680
	AT2G44480
	AT3G62980
	AT4G02600
	AT3G44190
	AT3G23560
	AT5G02030
	AT5G01750
	AT4G15550
	AT5G04140
	AT5G09520
	AT5G22860
	AT5G43100
	AT5G45890
	AT5G63190
	AT1G04430
	AT3G01660
	AT1G12570
	AT3G43930
	AT1G25560
	AT1G61900
	AT4G16160
	AT1G77130
	AT3G07040
	AT1G79840
	AT2G20340
	AT2G30520
	AT2G34930
	AT1G48930
	AT2G37670
	AT3G04910
	AT2G26160
	AT3G09560
	AT3G13750
	AT4G08840
	AT3G21865
	AT4G15630
	AT5G50260
	AT1G49320
	AT4G23490
	AT4G23650
	AT4G32140
	AT4G36790
	AT1G48380
	AT1G76940
	AT3G09920
	AT3G43190
	AT3G02070
	AT1G10090
	AT3G08500
	AT1G15520
	AT1G29700
	AT1G60790
	AT5G01210
	AT1G69170
	AT2G25680
	AT2G26540
	AT2G38940
	AT3G02100
	AT4G01030
	AT4G27290
	AT3G07990
	AT4G36870
	AT2G22750
	AT1G05280
	AT1G09090
	AT1G55740
	AT2G23180
	AT3G13890
	AT3G24715
	AT2G29130
	AT4G12330
	AT4G35840
	AT3G52860
	AT5G17600
	AT2G36060
	AT4G32680
	AT5G59070
	AT5G61430
	AT1G06050
	AT1G75620
	AT2G45080
	AT2G14580
	AT2G22590
	AT1G78280
	AT2G02870
	AT5G13800
	AT2G03370
	AT2G17570
	AT1G78750
	AT4G40090
	AT3G28345
	AT4G04955
	AT3G52970
	AT5G39785
	AT5G58430
	AT4G29590
	AT5G40940
	AT5G62740
	AT5G66420
	AT5G48740
	AT1G47710
gLay + ClueGO (Biological Process)										ClusterONE + ClueGO (Biological Process)
	Cluster1		Cluster2		Cluster3		Cluster4					Cluster1		Cluster2		Cluster3		Cluster4		Cluster5		Cluster6
	GO Terms	Genes and associated miRNAs	GO Terms	Genes and associated miRNA	GO Terms	Genes and associated miRNA	GO Terms	Genes and associated miRNA				GO Terms	Genes and associated miRNA	GO Terms	Genes and associated miRNA	GO Terms	Genes and associated miRNA	GO Terms	Genes and associated miRNA	GO Terms	Genes and associated miRNA	GO Terms	Genes and associated miRNA		Common GO Terms between the two clustering tools
	defense response to oomycetes	ABCG40(mtr-miR2628), AT3G55550(mtr-miR5231), AT4G10490(mtr-miR2611); *** Total genes: {ABCG40, AT3G55550, AT4G10490}; *** miRNA Hit: {mtr-miR2611(1/3),mtr-miR2628(1/3),mtr-miR5231(1/3)}; *** MT genes: {Medtr2g102660,Medtr2g102670,Medtr2g102640,Medtr4g011630,Medtr4g011640,Medtr7g063030,Medtr7g063010,Medtr5g035910,Medtr3g068025,Medtr8g024120}	protein peptidyl-prolyl isomerization	AT4G32420(mtr-miR2088-5p), CYP59(mtr-miR2643b-5p); *** Total genes: {AT4G32420, CYP59}; *** miRNA Hit: {mtr-miR2088-5p(1/2),mtr-miR2643b-5p(1/2)}; *** MT genes: {Medtr3g107660,Medtr8g442420,Medtr6g084140}	positive regulation of flower development	CUL3(mtr-miR5230), PFT1(mtr-miR5261); *** Total genes: {CUL3, PFT1}; *** miRNA Hit: {mtr-miR5230(1/2),mtr-miR5261(1/2)}; *** MT genes: {Medtr8g056030,Medtr5g054680}	Empty	Empty				protein peptidyl-prolyl isomerization	AT4G32420(mtr-miR2088-5p), CYP59(mtr-miR2643b-5p); *** Total genes: {AT4G32420, CYP59}; *** miRNA Hit: {mtr-miR2088-5p(1/2),mtr-miR2643b-5p(1/2)}; *** MT genes: {Medtr3g107660,Medtr8g442420,Medtr6g084140}	SCF complex assembly	CAND1(mtr-miR7696a-3p, mtr-miR7696c-3p), CUL1(GeneMania); *** Total genes: {CAND1, CUL1}; *** miRNA Hit: {GeneMania(1/2),mtr-miR7696a-3p(1/2),mtr-miR7696c-3p(1/2)}; *** MT genes: {Medtr4g134620,Medtr4g119413,Medtr2g437390}	endosperm development	CUL3(mtr-miR5230), DEK1(GeneMania); *** Total genes: {CUL3, DEK1}; *** miRNA Hit: {GeneMania(1/2),mtr-miR5230(1/2)}; *** MT genes: {Medtr8g056030,Medtr8g088520}	Empty	Empty	porphyrin-containing compound catabolic process	D-CDES(mtr-miR2626, mtr-miR2637), PPH(mtr-miR5285b); *** Total genes: {D-CDES, PPH}; *** miRNA Hit: {mtr-miR2626(1/2),mtr-miR2637(1/2),mtr-miR5285b(1/2)}; *** MT genes: {Medtr8g107670,Medtr3g034670}	inflorescence development	BOB1(mtr-miR5284b, mtr-miR5284h), MPK6(mtr-miR5751); *** Total genes: {BOB1, MPK6}; *** miRNA Hit: {mtr-miR5284b(1/2),mtr-miR5284h(1/2),mtr-miR5751(1/2)}; *** MT genes: {Medtr1g008200,Medtr1g008195,Medtr1g008170,Medtr4g087620}		DNA alkylation
	lignin catabolic process	LAC14(mtr-miR5254), LAC17(mtr-miR397-5p), LAC2(mtr-miR397-5p), LAC7(mtr-miR397-5p); *** Total genes: {LAC14, LAC17, LAC2, LAC7}; *** miRNA Hit: {mtr-miR397-5p(3/4),mtr-miR5254(1/4)}; *** MT genes: {Medtr2g008330,Medtr7g458880,Medtr7g058690,Medtr7g060460,Medtr4g064530,Medtr4g019225,Medtr7g065970}	chloroplast RNA modification	AT4G18520(mtr-miR2635), VAR3(mtr-miR2592bm-5p); *** Total genes: {AT4G18520, VAR3}; *** miRNA Hit: {mtr-miR2592bm-5p(1/2),mtr-miR2635(1/2)}; *** MT genes: {Medtr4g083630,Medtr7g087047}	protein N-linked glycosylation	ALG10(mtr-miR169j), GMII(GeneMania); *** Total genes: {ALG10, GMII}; *** miRNA Hit: {GeneMania(1/2),mtr-miR169j(1/2)}; *** MT genes: {Medtr7g060680,Medtr6g008850,Medtr4g071680}						homologous chromosome segregation	CENP-C(mtr-miR5750), RCK(mtr-miR5754); *** Total genes: {CENP-C, RCK}; *** miRNA Hit: {mtr-miR5750(1/2),mtr-miR5754(1/2)}; *** MT genes: {Medtr8g467560,Medtr6g068960,Medtr7g075463}	modulation by virus of host morphology or physiology	AGO2(mtr-miR2673a, mtr-miR5238), DCP2(mtr-miR2655b); *** Total genes: {AGO2, DCP2}; *** miRNA Hit: {mtr-miR2655b(1/2),mtr-miR2673a(1/2),mtr-miR5238(1/2)}; *** MT genes: {Medtr4g083610,Medtr2g028910,Medtr6g033535}	positive regulation of flower development	CUL3(mtr-miR5230), PFT1(mtr-miR5261); *** Total genes: {CUL3, PFT1}; *** miRNA Hit: {mtr-miR5230(1/2),mtr-miR5261(1/2)}; *** MT genes: {Medtr8g056030,Medtr5g054680}			chlorophyll catabolic process	D-CDES(mtr-miR2626, mtr-miR2637), PPH(mtr-miR5285b); *** Total genes: {D-CDES, PPH}; *** miRNA Hit: {mtr-miR2626(1/2),mtr-miR2637(1/2),mtr-miR5285b(1/2)}; *** MT genes: {Medtr8g107670,Medtr3g034670}	establishment of protein localization to membrane	ATERDJ2A(mtr-miR5240, mtr-miR5558-3p), SYP71(mtr-miR2086-5p); *** Total genes: {ATERDJ2A, SYP71}; *** miRNA Hit: {mtr-miR2086-5p(1/2),mtr-miR5240(1/2),mtr-miR5558-3p(1/2)}; *** MT genes: {Medtr2g044580,Medtr1g066460,Medtr7g100980}		DNA methylation
	nucleotide-sugar biosynthetic process	GER2(mtr-miR5562-3p), USP(mtr-miR5277), UXS6(mtr-miR164b, mtr-miR2592bq-5p); *** Total genes: {GER2, USP, UXS6}; *** miRNA Hit: {mtr-miR164b(1/3),mtr-miR2592bq-5p(1/3),mtr-miR5277(1/3),mtr-miR5562-3p(1/3)}; *** MT genes: {Medtr7g108490,Medtr3g088650,Medtr2g096660,Medtr4g063600}	quinone biosynthetic process	AAE14(mtr-miR166a, mtr-miR166b, mtr-miR166f), HST(mtr-miR319b-5p); *** Total genes: {AAE14, HST}; *** miRNA Hit: {mtr-miR166a(1/2),mtr-miR166b(1/2),mtr-miR166f(1/2),mtr-miR319b-5p(1/2)}; *** MT genes: {Medtr2g030240,Medtr7g114260}	folic acid-containing compound metabolic process	AT3G07270(mtr-miR2606c), DFB(mtr-miR2662); *** Total genes: {AT3G07270, DFB}; *** miRNA Hit: {mtr-miR2606c(1/2),mtr-miR2662(1/2)}; *** MT genes: {Medtr7g055700,Medtr8g012570,Medtr8g016030,Medtr5g081250,Medtr3g069180,Medtr3g069160}						chloroplast RNA modification	AT4G18520(mtr-miR2635), VAR3(mtr-miR2592bm-5p); *** Total genes: {AT4G18520, VAR3}; *** miRNA Hit: {mtr-miR2592bm-5p(1/2),mtr-miR2635(1/2)}; *** MT genes: {Medtr4g083630,Medtr7g087047}	endosperm development	CUL3(mtr-miR5230), DEK1(GeneMania); *** Total genes: {CUL3, DEK1}; *** miRNA Hit: {GeneMania(1/2),mtr-miR5230(1/2)}; *** MT genes: {Medtr8g056030,Medtr8g088520}	adaxial/abaxial pattern specification	AGO1(mtr-miR168a, mtr-miR168c-5p), HST(mtr-miR319b-5p); *** Total genes: {AGO1, HST}; *** miRNA Hit: {mtr-miR168a(1/2),mtr-miR168c-5p(1/2),mtr-miR319b-5p(1/2)}; *** MT genes: {Medtr6g477980,Medtr7g114260}					protein targeting to membrane	ATERDJ2A(mtr-miR5240, mtr-miR5558-3p), SYP71(mtr-miR2086-5p); *** Total genes: {ATERDJ2A, SYP71}; *** miRNA Hit: {mtr-miR2086-5p(1/2),mtr-miR5240(1/2),mtr-miR5558-3p(1/2)}; *** MT genes: {Medtr2g044580,Medtr1g066460,Medtr7g100980}		DNA methylation or demethylation
	response to high light intensity	AT1G79600(mtr-miR5750), GolS1(mtr-miR5270b), HSP101(mtr-miR2643a), LHCA2(mtr-miR5210), VAR2(mtr-miR172c-5p); *** Total genes: {AT1G79600, GolS1, HSP101, LHCA2, VAR2}; *** miRNA Hit: {mtr-miR172c-5p(1/5),mtr-miR2643a(1/5),mtr-miR5210(1/5),mtr-miR5270b(1/5),mtr-miR5750(1/5)}; *** MT genes: {Medtr4g026450,Medtr0053s003,Medtr7g109920,Medtr4g109450,Medtr8g023790,Medtr4g094662}	telomere maintenance	KU80(mtr-miR5272f), TRB1(mtr-miR5558-5p); *** Total genes: {KU80, TRB1}; *** miRNA Hit: {mtr-miR5272f(1/2),mtr-miR5558-5p(1/2)}; *** MT genes: {Medtr4g023560,Medtr8g494240,Medtr2g031870,Medtr8g092810}	folic acid-containing compound biosynthetic process	AT3G07270(mtr-miR2606c), DFB(mtr-miR2662); *** Total genes: {AT3G07270, DFB}; *** miRNA Hit: {mtr-miR2606c(1/2),mtr-miR2662(1/2)}; *** MT genes: {Medtr7g055700,Medtr8g012570,Medtr8g016030,Medtr5g081250,Medtr3g069180,Medtr3g069160}						cell cycle checkpoint	ASF1B(mtr-miR1509a-3p), RAD9(mtr-miR2638b); *** Total genes: {ASF1B, RAD9}; *** miRNA Hit: {mtr-miR1509a-3p(1/2),mtr-miR2638b(1/2)}; *** MT genes: {Medtr3g118150,Medtr7g113100}	positive regulation of flower development	CUL3(mtr-miR5230), PFT1(mtr-miR5261); *** Total genes: {CUL3, PFT1}; *** miRNA Hit: {mtr-miR5230(1/2),mtr-miR5261(1/2)}; *** MT genes: {Medtr8g056030,Medtr5g054680}	adventitious root development	AGO1(mtr-miR168a, mtr-miR168c-5p), ARF17(mtr-miR160a, mtr-miR160c); *** Total genes: {AGO1, ARF17}; *** miRNA Hit: {mtr-miR160a(1/2),mtr-miR160c(1/2),mtr-miR168a(1/2),mtr-miR168c-5p(1/2)}; *** MT genes: {Medtr6g477980,Medtr3g073420}					acceptance of pollen	SEC10(mtr-miR5558-3p), SEC5A(mtr-miR7698-5p); *** Total genes: {SEC10, SEC5A}; *** miRNA Hit: {mtr-miR5558-3p(1/2),mtr-miR7698-5p(1/2)}; *** MT genes: {Medtr8g023330,Medtr1g096550}		Golgi to plasma membrane transport
	pollen maturation	AFB2(mtr-miR393b-5p), AGL30(mtr-miR169j, mtr-miR169k), TIR1(mtr-miR393b-5p); *** Total genes: {AFB2, AGL30, TIR1}; *** miRNA Hit: {mtr-miR393b-5p(2/3),mtr-miR169j(1/3),mtr-miR169k(1/3)}; *** MT genes: {Medtr7g083610,Medtr5g041650,Medtr1g088950}	chloroplast relocation	FTSZ1-1(mtr-miR171a), KAC2(mtr-miR169l-3p); *** Total genes: {FTSZ1-1, KAC2}; *** miRNA Hit: {mtr-miR169l-3p(1/2),mtr-miR171a(1/2)}; *** MT genes: {Medtr5g094120,Medtr3g055590,Medtr8g471180}	acceptance of pollen	SEC5A(mtr-miR7698-5p), SEC8(mtr-miR2679a); *** Total genes: {SEC5A, SEC8}; *** miRNA Hit: {mtr-miR2679a(1/2),mtr-miR7698-5p(1/2)}; *** MT genes: {Medtr1g096550,Medtr8g104855,Medtr5g017640}						mitotic cell cycle checkpoint	ASF1B(mtr-miR1509a-3p), RAD9(mtr-miR2638b); *** Total genes: {ASF1B, RAD9}; *** miRNA Hit: {mtr-miR1509a-3p(1/2),mtr-miR2638b(1/2)}; *** MT genes: {Medtr3g118150,Medtr7g113100}	adaxial/abaxial pattern specification	AGO1(mtr-miR168a, mtr-miR168c-5p), HST(mtr-miR319b-5p); *** Total genes: {AGO1, HST}; *** miRNA Hit: {mtr-miR168a(1/2),mtr-miR168c-5p(1/2),mtr-miR319b-5p(1/2)}; *** MT genes: {Medtr6g477980,Medtr7g114260}	RNA export from nucleus	HST(mtr-miR319b-5p), NUP1(mtr-miR2623), NUP155(mtr-miR5285b); *** Total genes: {HST, NUP1, NUP155}; *** miRNA Hit: {mtr-miR2623(1/3),mtr-miR319b-5p(1/3),mtr-miR5285b(1/3)}; *** MT genes: {Medtr7g114260,Medtr1g040610,Medtr1g090340,Medtr8g105290}					post-Golgi vesicle-mediated transport	SEC10(mtr-miR5558-3p), SEC5A(mtr-miR7698-5p); *** Total genes: {SEC10, SEC5A}; *** miRNA Hit: {mtr-miR5558-3p(1/2),mtr-miR7698-5p(1/2)}; *** MT genes: {Medtr8g023330,Medtr1g096550}		NADP metabolic process
	modulation by virus of host morphology or physiology	AGO2(mtr-miR2673a, mtr-miR5238), DCP2(mtr-miR2655b); *** Total genes: {AGO2, DCP2}; *** miRNA Hit: {mtr-miR2655b(1/2),mtr-miR2673a(1/2),mtr-miR5238(1/2)}; *** MT genes: {Medtr4g083610,Medtr2g028910,Medtr6g033535}	homologous chromosome segregation	CENP-C(mtr-miR5750), RCK(mtr-miR5754); *** Total genes: {CENP-C, RCK}; *** miRNA Hit: {mtr-miR5750(1/2),mtr-miR5754(1/2)}; *** MT genes: {Medtr8g467560,Medtr6g068960,Medtr7g075463}	establishment of protein localization to membrane	ATERDJ2A(mtr-miR5240, mtr-miR5558-3p), SEC8(mtr-miR2679a); *** Total genes: {ATERDJ2A, SEC8}; *** miRNA Hit: {mtr-miR2679a(1/2),mtr-miR5240(1/2),mtr-miR5558-3p(1/2)}; *** MT genes: {Medtr2g044580,Medtr8g104855,Medtr5g017640}						negative regulation of mitotic cell cycle	ASF1B(mtr-miR1509a-3p), RAD9(mtr-miR2638b); *** Total genes: {ASF1B, RAD9}; *** miRNA Hit: {mtr-miR1509a-3p(1/2),mtr-miR2638b(1/2)}; *** MT genes: {Medtr3g118150,Medtr7g113100}	adventitious root development	AGO1(mtr-miR168a, mtr-miR168c-5p), ARF17(mtr-miR160a, mtr-miR160c); *** Total genes: {AGO1, ARF17}; *** miRNA Hit: {mtr-miR160a(1/2),mtr-miR160c(1/2),mtr-miR168a(1/2),mtr-miR168c-5p(1/2)}; *** MT genes: {Medtr6g477980,Medtr3g073420}	nuclear export	HST(mtr-miR319b-5p), NUP1(mtr-miR2623), NUP155(mtr-miR5285b); *** Total genes: {HST, NUP1, NUP155}; *** miRNA Hit: {mtr-miR2623(1/3),mtr-miR319b-5p(1/3),mtr-miR5285b(1/3)}; *** MT genes: {Medtr7g114260,Medtr1g040610,Medtr1g090340,Medtr8g105290}					Golgi to plasma membrane transport	SEC10(mtr-miR5558-3p), SEC5A(mtr-miR7698-5p); *** Total genes: {SEC10, SEC5A}; *** miRNA Hit: {mtr-miR5558-3p(1/2),mtr-miR7698-5p(1/2)}; *** MT genes: {Medtr8g023330,Medtr1g096550}		RNA export from nucleus
	alditol metabolic process	AT3G17770(mtr-miR5287b), SIP1(GeneMania), SVL5(mtr-miR1507-3p, mtr-miR1507-5p); *** Total genes: {AT3G17770, SIP1, SVL5}; *** miRNA Hit: {GeneMania(1/3),mtr-miR1507-3p(1/3),mtr-miR1507-5p(1/3),mtr-miR5287b(1/3)}; *** MT genes: {Medtr6g073003,Medtr3g077280,Medtr4g105250,Medtr6g004880,Medtr2g450160,Medtr4g131380}	thylakoid membrane organization	APG3(mtr-miR5212-3p), SCY2(mtr-miR2590j); *** Total genes: {APG3, SCY2}; *** miRNA Hit: {mtr-miR2590j(1/2),mtr-miR5212-3p(1/2)}; *** MT genes: {Medtr7g108300,Medtr7g094800}	post-Golgi vesicle-mediated transport	SEC5A(mtr-miR7698-5p), SEC8(mtr-miR2679a); *** Total genes: {SEC5A, SEC8}; *** miRNA Hit: {mtr-miR2679a(1/2),mtr-miR7698-5p(1/2)}; *** MT genes: {Medtr1g096550,Medtr8g104855,Medtr5g017640}						protein localization to nucleus	CRF3(mtr-miR5240), NUP155(mtr-miR5285b), RAN3(mtr-miR1507-5p); *** Total genes: {CRF3, NUP155, RAN3}; *** miRNA Hit: {mtr-miR1507-5p(1/3),mtr-miR5240(1/3),mtr-miR5285b(1/3)}; *** MT genes: {Medtr3g090760,Medtr1g028560,Medtr8g105290,Medtr3g107717,Medtr3g107707,Medtr3g107713}	regulation of gene silencing	BRM(mtr-miR2619b-5p), DML1(mtr-miR2086-3p, mtr-miR2651), EMB2770(GeneMania); *** Total genes: {BRM, DML1, EMB2770}; *** miRNA Hit: {GeneMania(1/3),mtr-miR2086-3p(1/3),mtr-miR2619b-5p(1/3),mtr-miR2651(1/3)}; *** MT genes: {Medtr8g030550,Medtr7g078090,Medtr7g103680,Medtr7g068630}	regulation of gene silencing	BRM(mtr-miR2619b-5p), DML1(mtr-miR2086-3p, mtr-miR2651), EMB2770(GeneMania); *** Total genes: {BRM, DML1, EMB2770}; *** miRNA Hit: {GeneMania(1/3),mtr-miR2086-3p(1/3),mtr-miR2619b-5p(1/3),mtr-miR2651(1/3)}; *** MT genes: {Medtr8g030550,Medtr7g078090,Medtr7g103680,Medtr7g068630}					glucose metabolic process	FBA8(mtr-miR5287a, mtr-miR5287b), PDE345(mtr-miR2593c, mtr-miR2593d, mtr-miR7701-5p), TPI(mtr-miR5287b); *** Total genes: {FBA8, PDE345, TPI}; *** miRNA Hit: {mtr-miR5287b(2/3),mtr-miR2593c(1/3),mtr-miR2593d(1/3),mtr-miR5287a(1/3),mtr-miR7701-5p(1/3)}; *** MT genes: {Medtr5g069055,Medtr5g069050,Medtr1g109200,Medtr2g096940}		RNA methylation
	cellular response to nitrogen starvation	ALN(mtr-miR2665), AT1G79600(mtr-miR5750), CEP1(mtr-miR2630q); *** Total genes: {ALN, AT1G79600, CEP1}; *** miRNA Hit: {mtr-miR2630q(1/3),mtr-miR2665(1/3),mtr-miR5750(1/3)}; *** MT genes: {Medtr2g013060,Medtr4g026450,Medtr0053s003,Medtr3g075390,Medtr4g104370}	protein localization to chloroplast	CPSRP54(mtr-miR5251), SCY2(mtr-miR2590j); *** Total genes: {CPSRP54, SCY2}; *** miRNA Hit: {mtr-miR2590j(1/2),mtr-miR5251(1/2)}; *** MT genes: {Medtr7g104890,Medtr7g094800}	Golgi to plasma membrane transport	SEC5A(mtr-miR7698-5p), SEC8(mtr-miR2679a); *** Total genes: {SEC5A, SEC8}; *** miRNA Hit: {mtr-miR2679a(1/2),mtr-miR7698-5p(1/2)}; *** MT genes: {Medtr1g096550,Medtr8g104855,Medtr5g017640}						nuclear import	CRF3(mtr-miR5240), NUP155(mtr-miR5285b), RAN3(mtr-miR1507-5p); *** Total genes: {CRF3, NUP155, RAN3}; *** miRNA Hit: {mtr-miR1507-5p(1/3),mtr-miR5240(1/3),mtr-miR5285b(1/3)}; *** MT genes: {Medtr3g090760,Medtr1g028560,Medtr8g105290,Medtr3g107717,Medtr3g107707,Medtr3g107713}	DNA methylation	DME(mtr-miR2086-3p), DML1(mtr-miR2086-3p, mtr-miR2651), EMB2770(GeneMania); *** Total genes: {DME, DML1, EMB2770}; *** miRNA Hit: {mtr-miR2086-3p(2/3),GeneMania(1/3),mtr-miR2651(1/3)}; *** MT genes: {Medtr1g061220,Medtr7g103680,Medtr7g068630}	DNA methylation	DME(mtr-miR2086-3p), DML1(mtr-miR2086-3p, mtr-miR2651), EMB2770(GeneMania); *** Total genes: {DME, DML1, EMB2770}; *** miRNA Hit: {mtr-miR2086-3p(2/3),GeneMania(1/3),mtr-miR2651(1/3)}; *** MT genes: {Medtr1g061220,Medtr7g103680,Medtr7g068630}					hexose biosynthetic process	FBA8(mtr-miR5287a, mtr-miR5287b), PDE345(mtr-miR2593c, mtr-miR2593d, mtr-miR7701-5p), TPI(mtr-miR5287b); *** Total genes: {FBA8, PDE345, TPI}; *** miRNA Hit: {mtr-miR5287b(2/3),mtr-miR2593c(1/3),mtr-miR2593d(1/3),mtr-miR5287a(1/3),mtr-miR7701-5p(1/3)}; *** MT genes: {Medtr5g069055,Medtr5g069050,Medtr1g109200,Medtr2g096940}		RNA transport
	regulation of plant organ formation	CUC2(mtr-miR164b, mtr-miR164d), SPL9(mtr-miR156a, mtr-miR156e, mtr-miR156g-5p, mtr-miR156i-5p, mtr-miR156j); *** Total genes: {CUC2, SPL9}; *** miRNA Hit: {mtr-miR156a(1/2),mtr-miR156e(1/2),mtr-miR156g-5p(1/2),mtr-miR156i-5p(1/2),mtr-miR156j(1/2),mtr-miR164b(1/2),mtr-miR164d(1/2)}; *** MT genes: {Medtr2g078700,Medtr7g092930,Medtr1g053715}	RNA methylation	AT5G14600(mtr-miR2589), EMB1691(mtr-miR172d-3p), FIP37(mtr-miR2629f), MTA(mtr-miR5742); *** Total genes: {AT5G14600, EMB1691, FIP37, MTA}; *** miRNA Hit: {mtr-miR172d-3p(1/4),mtr-miR2589(1/4),mtr-miR2629f(1/4),mtr-miR5742(1/4)}; *** MT genes: {Medtr6g047800,Medtr1g100210,Medtr3g077320,Medtr0325s002,Medtr8g104280,Medtr2g099870}	protein targeting to membrane	ATERDJ2A(mtr-miR5240, mtr-miR5558-3p), SEC8(mtr-miR2679a); *** Total genes: {ATERDJ2A, SEC8}; *** miRNA Hit: {mtr-miR2679a(1/2),mtr-miR5240(1/2),mtr-miR5558-3p(1/2)}; *** MT genes: {Medtr2g044580,Medtr8g104855,Medtr5g017640}						protein import into nucleus	CRF3(mtr-miR5240), NUP155(mtr-miR5285b), RAN3(mtr-miR1507-5p); *** Total genes: {CRF3, NUP155, RAN3}; *** miRNA Hit: {mtr-miR1507-5p(1/3),mtr-miR5240(1/3),mtr-miR5285b(1/3)}; *** MT genes: {Medtr3g090760,Medtr1g028560,Medtr8g105290,Medtr3g107717,Medtr3g107707,Medtr3g107713}	base-excision repair	AT1G75230(mtr-miR5240), DME(mtr-miR2086-3p), DML1(mtr-miR2086-3p, mtr-miR2651); *** Total genes: {AT1G75230, DME, DML1}; *** miRNA Hit: {mtr-miR2086-3p(2/3),mtr-miR2651(1/3),mtr-miR5240(1/3)}; *** MT genes: {Medtr3g111890,Medtr1g061220,Medtr7g103680}	base-excision repair	AT1G75230(mtr-miR5240), DME(mtr-miR2086-3p), DML1(mtr-miR2086-3p, mtr-miR2651); *** Total genes: {AT1G75230, DME, DML1}; *** miRNA Hit: {mtr-miR2086-3p(2/3),mtr-miR2651(1/3),mtr-miR5240(1/3)}; *** MT genes: {Medtr3g111890,Medtr1g061220,Medtr7g103680}					nucleoside diphosphate metabolic process	FBA8(mtr-miR5287a, mtr-miR5287b), LTA3(mtr-miR5253), PDE345(mtr-miR2593c, mtr-miR2593d, mtr-miR7701-5p), TPI(mtr-miR5287b); *** Total genes: {FBA8, LTA3, PDE345, TPI}; *** miRNA Hit: {mtr-miR5287b(2/4),mtr-miR2593c(1/4),mtr-miR2593d(1/4),mtr-miR5253(1/4),mtr-miR5287a(1/4),mtr-miR7701-5p(1/4)}; *** MT genes: {Medtr5g069055,Medtr5g069050,Medtr1g091037,Medtr1g109200,Medtr2g096940}		acceptance of pollen
	xylem and phloem pattern formation	AMP1(mtr-miR2616), DOT3(mtr-miR5278), MAP70-5(mtr-miR319b-5p), RPL(mtr-miR5746), VEP1(mtr-miR396c), XIP1(mtr-miR5240); *** Total genes: {AMP1, DOT3, MAP70-5, RPL, VEP1, XIP1}; *** miRNA Hit: {mtr-miR2616(1/6),mtr-miR319b-5p(1/6),mtr-miR396c(1/6),mtr-miR5240(1/6),mtr-miR5278(1/6),mtr-miR5746(1/6)}; *** MT genes: {Medtr7g107100,Medtr8g090220,Medtr2g026590,Medtr4g133890,Medtr4g019450,Medtr7g065050,M…	mRNA modification	CRR21(mtr-miR5290), EMB1691(mtr-miR172d-3p), FIP37(mtr-miR2629f), MTA(mtr-miR5742), SLG1(mtr-miR2592bk), VAR3(mtr-miR2592bm-5p); *** Total genes: {CRR21, EMB1691, FIP37, MTA, SLG1, VAR3}; *** miRNA Hit: {mtr-miR172d-3p(1/6),mtr-miR2592bk(1/6),mtr-miR2592bm-5p(1/6),mtr-miR2629f(1/6),mtr-miR5290(1/6),mtr-miR5742(1/6)}; *** MT genes: {Medtr8g066670,Medtr1g100210,Medtr3g077320,Medtr0325s002,Medtr8g10…	regulation of gene silencing	BRM(mtr-miR2619b-5p), DML1(mtr-miR2086-3p, mtr-miR2651), DRD1(mtr-miR2650), EMB2770(GeneMania); *** Total genes: {BRM, DML1, DRD1, EMB2770}; *** miRNA Hit: {GeneMania(1/4),mtr-miR2086-3p(1/4),mtr-miR2619b-5p(1/4),mtr-miR2650(1/4),mtr-miR2651(1/4)}; *** MT genes: {Medtr8g030550,Medtr7g078090,Medtr7g103680,Medtr8g037345,Medtr2g437480,Medtr7g068630}						RNA methylation	AT5G14600(mtr-miR2589), FIP37(mtr-miR2629f), MTA(mtr-miR5742); *** Total genes: {AT5G14600, FIP37, MTA}; *** miRNA Hit: {mtr-miR2589(1/3),mtr-miR2629f(1/3),mtr-miR5742(1/3)}; *** MT genes: {Medtr6g047800,Medtr3g077320,Medtr0325s002,Medtr8g104280,Medtr2g099870}	DNA alkylation	DME(mtr-miR2086-3p), DML1(mtr-miR2086-3p, mtr-miR2651), EMB2770(GeneMania); *** Total genes: {DME, DML1, EMB2770}; *** miRNA Hit: {mtr-miR2086-3p(2/3),GeneMania(1/3),mtr-miR2651(1/3)}; *** MT genes: {Medtr1g061220,Medtr7g103680,Medtr7g068630}	DNA alkylation	DME(mtr-miR2086-3p), DML1(mtr-miR2086-3p, mtr-miR2651), EMB2770(GeneMania); *** Total genes: {DME, DML1, EMB2770}; *** miRNA Hit: {mtr-miR2086-3p(2/3),GeneMania(1/3),mtr-miR2651(1/3)}; *** MT genes: {Medtr1g061220,Medtr7g103680,Medtr7g068630}					gluconeogenesis	FBA8(mtr-miR5287a, mtr-miR5287b), PDE345(mtr-miR2593c, mtr-miR2593d, mtr-miR7701-5p), TPI(mtr-miR5287b); *** Total genes: {FBA8, PDE345, TPI}; *** miRNA Hit: {mtr-miR5287b(2/3),mtr-miR2593c(1/3),mtr-miR2593d(1/3),mtr-miR5287a(1/3),mtr-miR7701-5p(1/3)}; *** MT genes: {Medtr5g069055,Medtr5g069050,Medtr1g109200,Medtr2g096940}		adaxial/abaxial axis specification
	anther wall tapetum development	CEP1(mtr-miR2630q), MYB65(mtr-miR159a, mtr-miR159b, mtr-miR319b-3p, mtr-miR319c-3p, mtr-miR319d-3p, mtr-miR5757); *** Total genes: {CEP1, MYB65}; *** miRNA Hit: {mtr-miR159a(1/2),mtr-miR159b(1/2),mtr-miR2630q(1/2),mtr-miR319b-3p(1/2),mtr-miR319c-3p(1/2),mtr-miR319d-3p(1/2),mtr-miR5757(1/2)}; *** MT genes: {Medtr3g075390,Medtr4g104370,Medtr8g042410,Medtr3g011610}	mRNA methylation	EMB1691(mtr-miR172d-3p), FIP37(mtr-miR2629f), MTA(mtr-miR5742); *** Total genes: {EMB1691, FIP37, MTA}; *** miRNA Hit: {mtr-miR172d-3p(1/3),mtr-miR2629f(1/3),mtr-miR5742(1/3)}; *** MT genes: {Medtr1g100210,Medtr3g077320,Medtr0325s002,Medtr8g104280,Medtr2g099870}	cellular response to dsRNA	BRM(mtr-miR2619b-5p), DRD1(mtr-miR2650), EMB2770(GeneMania); *** Total genes: {BRM, DRD1, EMB2770}; *** miRNA Hit: {GeneMania(1/3),mtr-miR2619b-5p(1/3),mtr-miR2650(1/3)}; *** MT genes: {Medtr8g030550,Medtr7g078090,Medtr8g037345,Medtr2g437480,Medtr7g068630}						mRNA modification	FIP37(mtr-miR2629f), MTA(mtr-miR5742), VAR3(mtr-miR2592bm-5p); *** Total genes: {FIP37, MTA, VAR3}; *** miRNA Hit: {mtr-miR2592bm-5p(1/3),mtr-miR2629f(1/3),mtr-miR5742(1/3)}; *** MT genes: {Medtr3g077320,Medtr0325s002,Medtr8g104280,Medtr2g099870,Medtr7g087047}	DNA methylation or demethylation	DME(mtr-miR2086-3p), DML1(mtr-miR2086-3p, mtr-miR2651), EMB2770(GeneMania); *** Total genes: {DME, DML1, EMB2770}; *** miRNA Hit: {mtr-miR2086-3p(2/3),GeneMania(1/3),mtr-miR2651(1/3)}; *** MT genes: {Medtr1g061220,Medtr7g103680,Medtr7g068630}	DNA methylation or demethylation	DME(mtr-miR2086-3p), DML1(mtr-miR2086-3p, mtr-miR2651), EMB2770(GeneMania); *** Total genes: {DME, DML1, EMB2770}; *** miRNA Hit: {mtr-miR2086-3p(2/3),GeneMania(1/3),mtr-miR2651(1/3)}; *** MT genes: {Medtr1g061220,Medtr7g103680,Medtr7g068630}					purine nucleoside diphosphate metabolic process	FBA8(mtr-miR5287a, mtr-miR5287b), LTA3(mtr-miR5253), PDE345(mtr-miR2593c, mtr-miR2593d, mtr-miR7701-5p), TPI(mtr-miR5287b); *** Total genes: {FBA8, LTA3, PDE345, TPI}; *** miRNA Hit: {mtr-miR5287b(2/4),mtr-miR2593c(1/4),mtr-miR2593d(1/4),mtr-miR5253(1/4),mtr-miR5287a(1/4),mtr-miR7701-5p(1/4)}; *** MT genes: {Medtr5g069055,Medtr5g069050,Medtr1g091037,Medtr1g109200,Medtr2g096940}		adaxial/abaxial pattern specification
	exocytosis	DAW1(mtr-miR2587e, mtr-miR5253), EXO70B1(mtr-miR5244), EXO70D1(mtr-miR2653a), EXO70H7(mtr-miR397-5p), KEU(mtr-miR5559-3p), SEC10(mtr-miR5558-3p); *** Total genes: {DAW1, EXO70B1, EXO70D1, EXO70H7, KEU, SEC10}; *** miRNA Hit: {mtr-miR2587e(1/6),mtr-miR2653a(1/6),mtr-miR397-5p(1/6),mtr-miR5244(1/6),mtr-miR5253(1/6),mtr-miR5558-3p(1/6),mtr-miR5559-3p(1/6)}; *** MT genes: {Medtr8g073335,Medtr5g024210…	amino acid activation	AT3G58140(mtr-miR2657), AT5G38830(mtr-miR2619b-5p), OVA9(mtr-miR5222), emb1027(mtr-miR5205a, mtr-miR5299); *** Total genes: {AT3G58140, AT5G38830, OVA9, emb1027}; *** miRNA Hit: {mtr-miR2619b-5p(1/4),mtr-miR2657(1/4),mtr-miR5205a(1/4),mtr-miR5222(1/4),mtr-miR5299(1/4)}; *** MT genes: {Medtr7g083030,Medtr1g110350,Medtr6g072080,Medtr1g110430,Medtr6g088865,Medtr3g110380,Medtr1g106040}	regulation of chromatin organization	DML1(mtr-miR2086-3p, mtr-miR2651), DRD1(mtr-miR2650), SDG14(mtr-miR7696c-5p, mtr-miR7696d-5p); *** Total genes: {DML1, DRD1, SDG14}; *** miRNA Hit: {mtr-miR2086-3p(1/3),mtr-miR2650(1/3),mtr-miR2651(1/3),mtr-miR7696c-5p(1/3),mtr-miR7696d-5p(1/3)}; *** MT genes: {Medtr7g103680,Medtr8g037345,Medtr2g437480,Medtr8g027725,Medtr7g117355}						mRNA methylation	FIP37(mtr-miR2629f), MTA(mtr-miR5742); *** Total genes: {FIP37, MTA}; *** miRNA Hit: {mtr-miR2629f(1/2),mtr-miR5742(1/2)}; *** MT genes: {Medtr3g077320,Medtr0325s002,Medtr8g104280,Medtr2g099870}	acceptance of pollen	SEC10(mtr-miR5558-3p), SEC5A(mtr-miR7698-5p), SEC8(mtr-miR2679a); *** Total genes: {SEC10, SEC5A, SEC8}; *** miRNA Hit: {mtr-miR2679a(1/3),mtr-miR5558-3p(1/3),mtr-miR7698-5p(1/3)}; *** MT genes: {Medtr8g023330,Medtr1g096550,Medtr8g104855,Medtr5g017640}	acceptance of pollen	SEC10(mtr-miR5558-3p), SEC5A(mtr-miR7698-5p), SEC8(mtr-miR2679a); *** Total genes: {SEC10, SEC5A, SEC8}; *** miRNA Hit: {mtr-miR2679a(1/3),mtr-miR5558-3p(1/3),mtr-miR7698-5p(1/3)}; *** MT genes: {Medtr8g023330,Medtr1g096550,Medtr8g104855,Medtr5g017640}					ribonucleoside diphosphate metabolic process	FBA8(mtr-miR5287a, mtr-miR5287b), LTA3(mtr-miR5253), PDE345(mtr-miR2593c, mtr-miR2593d, mtr-miR7701-5p), TPI(mtr-miR5287b); *** Total genes: {FBA8, LTA3, PDE345, TPI}; *** miRNA Hit: {mtr-miR5287b(2/4),mtr-miR2593c(1/4),mtr-miR2593d(1/4),mtr-miR5253(1/4),mtr-miR5287a(1/4),mtr-miR7701-5p(1/4)}; *** MT genes: {Medtr5g069055,Medtr5g069050,Medtr1g091037,Medtr1g109200,Medtr2g096940}		base-excision repair
	exocytic process	EXO70B1(mtr-miR5244), EXO70D1(mtr-miR2653a), EXO70H7(mtr-miR397-5p), KEU(mtr-miR5559-3p); *** Total genes: {EXO70B1, EXO70D1, EXO70H7, KEU}; *** miRNA Hit: {mtr-miR2653a(1/4),mtr-miR397-5p(1/4),mtr-miR5244(1/4),mtr-miR5559-3p(1/4)}; *** MT genes: {Medtr5g073450,Medtr8g021330,Medtr4g062330,Medtr2g096230,Medtr4g102120,Medtr5g011790}	tRNA aminoacylation	AT3G58140(mtr-miR2657), AT5G38830(mtr-miR2619b-5p), OVA9(mtr-miR5222), emb1027(mtr-miR5205a, mtr-miR5299); *** Total genes: {AT3G58140, AT5G38830, OVA9, emb1027}; *** miRNA Hit: {mtr-miR2619b-5p(1/4),mtr-miR2657(1/4),mtr-miR5205a(1/4),mtr-miR5222(1/4),mtr-miR5299(1/4)}; *** MT genes: {Medtr7g083030,Medtr1g110350,Medtr6g072080,Medtr1g110430,Medtr6g088865,Medtr3g110380,Medtr1g106040}	DNA modification	DME(mtr-miR2086-3p), DML1(mtr-miR2086-3p, mtr-miR2651), DRD1(mtr-miR2650), EMB2770(GeneMania); *** Total genes: {DME, DML1, DRD1, EMB2770}; *** miRNA Hit: {mtr-miR2086-3p(2/4),GeneMania(1/4),mtr-miR2650(1/4),mtr-miR2651(1/4)}; *** MT genes: {Medtr1g061220,Medtr7g103680,Medtr8g037345,Medtr2g437480,Medtr7g068630}						branched-chain amino acid metabolic process	BCAT3(mtr-miR5212-3p), CSR1(mtr-miR2660); *** Total genes: {BCAT3, CSR1}; *** miRNA Hit: {mtr-miR2660(1/2),mtr-miR5212-3p(1/2)}; *** MT genes: {Medtr5g014960,Medtr2g013120}	exocytosis	KEU(mtr-miR5559-3p), SEC10(mtr-miR5558-3p), SEC5A(mtr-miR7698-5p), SEC8(mtr-miR2679a); *** Total genes: {KEU, SEC10, SEC5A, SEC8}; *** miRNA Hit: {mtr-miR2679a(1/4),mtr-miR5558-3p(1/4),mtr-miR5559-3p(1/4),mtr-miR7698-5p(1/4)}; *** MT genes: {Medtr4g102120,Medtr5g011790,Medtr8g023330,Medtr1g096550,Medtr8g104855,Medtr5g017640}	exocytosis	KEU(mtr-miR5559-3p), SEC10(mtr-miR5558-3p), SEC5A(mtr-miR7698-5p), SEC8(mtr-miR2679a); *** Total genes: {KEU, SEC10, SEC5A, SEC8}; *** miRNA Hit: {mtr-miR2679a(1/4),mtr-miR5558-3p(1/4),mtr-miR5559-3p(1/4),mtr-miR7698-5p(1/4)}; *** MT genes: {Medtr4g102120,Medtr5g011790,Medtr8g023330,Medtr1g096550,Medtr8g104855,Medtr5g017640}					nucleotide phosphorylation	FBA8(mtr-miR5287a, mtr-miR5287b), LTA3(mtr-miR5253), PDE345(mtr-miR2593c, mtr-miR2593d, mtr-miR7701-5p), TPI(mtr-miR5287b); *** Total genes: {FBA8, LTA3, PDE345, TPI}; *** miRNA Hit: {mtr-miR5287b(2/4),mtr-miR2593c(1/4),mtr-miR2593d(1/4),mtr-miR5253(1/4),mtr-miR5287a(1/4),mtr-miR7701-5p(1/4)}; *** MT genes: {Medtr5g069055,Medtr5g069050,Medtr1g091037,Medtr1g109200,Medtr2g096940}		branched-chain amino acid biosynthetic process
	vesicle docking involved in exocytosis	EXO70B1(mtr-miR5244), EXO70D1(mtr-miR2653a), EXO70H7(mtr-miR397-5p), KEU(mtr-miR5559-3p); *** Total genes: {EXO70B1, EXO70D1, EXO70H7, KEU}; *** miRNA Hit: {mtr-miR2653a(1/4),mtr-miR397-5p(1/4),mtr-miR5244(1/4),mtr-miR5559-3p(1/4)}; *** MT genes: {Medtr5g073450,Medtr8g021330,Medtr4g062330,Medtr2g096230,Medtr4g102120,Medtr5g011790}	tRNA aminoacylation for protein translation	AT3G58140(mtr-miR2657), AT5G38830(mtr-miR2619b-5p), OVA9(mtr-miR5222), emb1027(mtr-miR5205a, mtr-miR5299); *** Total genes: {AT3G58140, AT5G38830, OVA9, emb1027}; *** miRNA Hit: {mtr-miR2619b-5p(1/4),mtr-miR2657(1/4),mtr-miR5205a(1/4),mtr-miR5222(1/4),mtr-miR5299(1/4)}; *** MT genes: {Medtr7g083030,Medtr1g110350,Medtr6g072080,Medtr1g110430,Medtr6g088865,Medtr3g110380,Medtr1g106040}	positive regulation of chromatin organization	DRD1(mtr-miR2650), SDG14(mtr-miR7696c-5p, mtr-miR7696d-5p); *** Total genes: {DRD1, SDG14}; *** miRNA Hit: {mtr-miR2650(1/2),mtr-miR7696c-5p(1/2),mtr-miR7696d-5p(1/2)}; *** MT genes: {Medtr8g037345,Medtr2g437480,Medtr8g027725,Medtr7g117355}						isoleucine metabolic process	BCAT3(mtr-miR5212-3p), CSR1(mtr-miR2660); *** Total genes: {BCAT3, CSR1}; *** miRNA Hit: {mtr-miR2660(1/2),mtr-miR5212-3p(1/2)}; *** MT genes: {Medtr5g014960,Medtr2g013120}	exocytic process	KEU(mtr-miR5559-3p), SEC5A(mtr-miR7698-5p), SEC8(mtr-miR2679a); *** Total genes: {KEU, SEC5A, SEC8}; *** miRNA Hit: {mtr-miR2679a(1/3),mtr-miR5559-3p(1/3),mtr-miR7698-5p(1/3)}; *** MT genes: {Medtr4g102120,Medtr5g011790,Medtr1g096550,Medtr8g104855,Medtr5g017640}	exocytic process	KEU(mtr-miR5559-3p), SEC5A(mtr-miR7698-5p), SEC8(mtr-miR2679a); *** Total genes: {KEU, SEC5A, SEC8}; *** miRNA Hit: {mtr-miR2679a(1/3),mtr-miR5559-3p(1/3),mtr-miR7698-5p(1/3)}; *** MT genes: {Medtr4g102120,Medtr5g011790,Medtr1g096550,Medtr8g104855,Medtr5g017640}					nucleoside diphosphate phosphorylation	FBA8(mtr-miR5287a, mtr-miR5287b), LTA3(mtr-miR5253), PDE345(mtr-miR2593c, mtr-miR2593d, mtr-miR7701-5p), TPI(mtr-miR5287b); *** Total genes: {FBA8, LTA3, PDE345, TPI}; *** miRNA Hit: {mtr-miR5287b(2/4),mtr-miR2593c(1/4),mtr-miR2593d(1/4),mtr-miR5253(1/4),mtr-miR5287a(1/4),mtr-miR7701-5p(1/4)}; *** MT genes: {Medtr5g069055,Medtr5g069050,Medtr1g091037,Medtr1g109200,Medtr2g096940}		branched-chain amino acid metabolic process
	regulation of secondary cell wall biogenesis	MYB63(mtr-miR5253), MYB83(mtr-miR5290), XIP1(mtr-miR5240); *** Total genes: {MYB63, MYB83, XIP1}; *** miRNA Hit: {mtr-miR5240(1/3),mtr-miR5253(1/3),mtr-miR5290(1/3)}; *** MT genes: {Medtr2g067420,Medtr3g028740,Medtr3g110840}	cell cycle checkpoint	ASF1B(mtr-miR1509a-3p), RAD9(mtr-miR2638b); *** Total genes: {ASF1B, RAD9}; *** miRNA Hit: {mtr-miR1509a-3p(1/2),mtr-miR2638b(1/2)}; *** MT genes: {Medtr3g118150,Medtr7g113100}	positive regulation of chromosome organization	DRD1(mtr-miR2650), SDG14(mtr-miR7696c-5p, mtr-miR7696d-5p); *** Total genes: {DRD1, SDG14}; *** miRNA Hit: {mtr-miR2650(1/2),mtr-miR7696c-5p(1/2),mtr-miR7696d-5p(1/2)}; *** MT genes: {Medtr8g037345,Medtr2g437480,Medtr8g027725,Medtr7g117355}						valine metabolic process	BCAT3(mtr-miR5212-3p), CSR1(mtr-miR2660); *** Total genes: {BCAT3, CSR1}; *** miRNA Hit: {mtr-miR2660(1/2),mtr-miR5212-3p(1/2)}; *** MT genes: {Medtr5g014960,Medtr2g013120}	vesicle docking involved in exocytosis	KEU(mtr-miR5559-3p), SEC5A(mtr-miR7698-5p), SEC8(mtr-miR2679a); *** Total genes: {KEU, SEC5A, SEC8}; *** miRNA Hit: {mtr-miR2679a(1/3),mtr-miR5559-3p(1/3),mtr-miR7698-5p(1/3)}; *** MT genes: {Medtr4g102120,Medtr5g011790,Medtr1g096550,Medtr8g104855,Medtr5g017640}	vesicle docking involved in exocytosis	KEU(mtr-miR5559-3p), SEC5A(mtr-miR7698-5p), SEC8(mtr-miR2679a); *** Total genes: {KEU, SEC5A, SEC8}; *** miRNA Hit: {mtr-miR2679a(1/3),mtr-miR5559-3p(1/3),mtr-miR7698-5p(1/3)}; *** MT genes: {Medtr4g102120,Medtr5g011790,Medtr1g096550,Medtr8g104855,Medtr5g017640}					purine ribonucleoside diphosphate metabolic process	FBA8(mtr-miR5287a, mtr-miR5287b), LTA3(mtr-miR5253), PDE345(mtr-miR2593c, mtr-miR2593d, mtr-miR7701-5p), TPI(mtr-miR5287b); *** Total genes: {FBA8, LTA3, PDE345, TPI}; *** miRNA Hit: {mtr-miR5287b(2/4),mtr-miR2593c(1/4),mtr-miR2593d(1/4),mtr-miR5253(1/4),mtr-miR5287a(1/4),mtr-miR7701-5p(1/4)}; *** MT genes: {Medtr5g069055,Medtr5g069050,Medtr1g091037,Medtr1g109200,Medtr2g096940}		cell cycle checkpoint
	lignin biosynthetic process	IRX12(mtr-miR397-5p), LAC17(mtr-miR397-5p), MYB63(mtr-miR5253), PRX52(mtr-miR5205a), XIP1(mtr-miR5240); *** Total genes: {IRX12, LAC17, MYB63, PRX52, XIP1}; *** miRNA Hit: {mtr-miR397-5p(2/5),mtr-miR5205a(1/5),mtr-miR5240(1/5),mtr-miR5253(1/5)}; *** MT genes: {Medtr5g069680,Medtr4g015120,Medtr3g462760,Medtr7g458880,Medtr7g058690,Medtr7g060460,Medtr2g067420,Medtr3g094630,Medtr3g094670,Medtr3g09465…	mitotic cell cycle checkpoint	ASF1B(mtr-miR1509a-3p), RAD9(mtr-miR2638b); *** Total genes: {ASF1B, RAD9}; *** miRNA Hit: {mtr-miR1509a-3p(1/2),mtr-miR2638b(1/2)}; *** MT genes: {Medtr3g118150,Medtr7g113100}	DNA methylation	DME(mtr-miR2086-3p), DML1(mtr-miR2086-3p, mtr-miR2651), DRD1(mtr-miR2650), EMB2770(GeneMania); *** Total genes: {DME, DML1, DRD1, EMB2770}; *** miRNA Hit: {mtr-miR2086-3p(2/4),GeneMania(1/4),mtr-miR2650(1/4),mtr-miR2651(1/4)}; *** MT genes: {Medtr1g061220,Medtr7g103680,Medtr8g037345,Medtr2g437480,Medtr7g068630}						branched-chain amino acid biosynthetic process	BCAT3(mtr-miR5212-3p), CSR1(mtr-miR2660); *** Total genes: {BCAT3, CSR1}; *** miRNA Hit: {mtr-miR2660(1/2),mtr-miR5212-3p(1/2)}; *** MT genes: {Medtr5g014960,Medtr2g013120}	post-Golgi vesicle-mediated transport	SEC10(mtr-miR5558-3p), SEC5A(mtr-miR7698-5p), SEC8(mtr-miR2679a); *** Total genes: {SEC10, SEC5A, SEC8}; *** miRNA Hit: {mtr-miR2679a(1/3),mtr-miR5558-3p(1/3),mtr-miR7698-5p(1/3)}; *** MT genes: {Medtr8g023330,Medtr1g096550,Medtr8g104855,Medtr5g017640}	post-Golgi vesicle-mediated transport	SEC10(mtr-miR5558-3p), SEC5A(mtr-miR7698-5p), SEC8(mtr-miR2679a); *** Total genes: {SEC10, SEC5A, SEC8}; *** miRNA Hit: {mtr-miR2679a(1/3),mtr-miR5558-3p(1/3),mtr-miR7698-5p(1/3)}; *** MT genes: {Medtr8g023330,Medtr1g096550,Medtr8g104855,Medtr5g017640}					pentose-phosphate shunt	FBA8(mtr-miR5287a, mtr-miR5287b), PDE345(mtr-miR2593c, mtr-miR2593d, mtr-miR7701-5p), TPI(mtr-miR5287b); *** Total genes: {FBA8, PDE345, TPI}; *** miRNA Hit: {mtr-miR5287b(2/3),mtr-miR2593c(1/3),mtr-miR2593d(1/3),mtr-miR5287a(1/3),mtr-miR7701-5p(1/3)}; *** MT genes: {Medtr5g069055,Medtr5g069050,Medtr1g109200,Medtr2g096940}		chloroplast RNA modification
	regulation of lignin biosynthetic process	PRX52(mtr-miR5205a), XIP1(mtr-miR5240); *** Total genes: {PRX52, XIP1}; *** miRNA Hit: {mtr-miR5205a(1/2),mtr-miR5240(1/2)}; *** MT genes: {Medtr3g094630,Medtr3g094670,Medtr3g094650,Medtr3g110840}	negative regulation of mitotic cell cycle	ASF1B(mtr-miR1509a-3p), RAD9(mtr-miR2638b); *** Total genes: {ASF1B, RAD9}; *** miRNA Hit: {mtr-miR1509a-3p(1/2),mtr-miR2638b(1/2)}; *** MT genes: {Medtr3g118150,Medtr7g113100}	regulation of histone modification	DRD1(mtr-miR2650), SDG14(mtr-miR7696c-5p, mtr-miR7696d-5p); *** Total genes: {DRD1, SDG14}; *** miRNA Hit: {mtr-miR2650(1/2),mtr-miR7696c-5p(1/2),mtr-miR7696d-5p(1/2)}; *** MT genes: {Medtr8g037345,Medtr2g437480,Medtr8g027725,Medtr7g117355}						isoleucine biosynthetic process	BCAT3(mtr-miR5212-3p), CSR1(mtr-miR2660); *** Total genes: {BCAT3, CSR1}; *** miRNA Hit: {mtr-miR2660(1/2),mtr-miR5212-3p(1/2)}; *** MT genes: {Medtr5g014960,Medtr2g013120}	Golgi to plasma membrane transport	SEC10(mtr-miR5558-3p), SEC5A(mtr-miR7698-5p), SEC8(mtr-miR2679a); *** Total genes: {SEC10, SEC5A, SEC8}; *** miRNA Hit: {mtr-miR2679a(1/3),mtr-miR5558-3p(1/3),mtr-miR7698-5p(1/3)}; *** MT genes: {Medtr8g023330,Medtr1g096550,Medtr8g104855,Medtr5g017640}	Golgi to plasma membrane transport	SEC10(mtr-miR5558-3p), SEC5A(mtr-miR7698-5p), SEC8(mtr-miR2679a); *** Total genes: {SEC10, SEC5A, SEC8}; *** miRNA Hit: {mtr-miR2679a(1/3),mtr-miR5558-3p(1/3),mtr-miR7698-5p(1/3)}; *** MT genes: {Medtr8g023330,Medtr1g096550,Medtr8g104855,Medtr5g017640}					ATP generation from ADP	FBA8(mtr-miR5287a, mtr-miR5287b), LTA3(mtr-miR5253), PDE345(mtr-miR2593c, mtr-miR2593d, mtr-miR7701-5p), TPI(mtr-miR5287b); *** Total genes: {FBA8, LTA3, PDE345, TPI}; *** miRNA Hit: {mtr-miR5287b(2/4),mtr-miR2593c(1/4),mtr-miR2593d(1/4),mtr-miR5253(1/4),mtr-miR5287a(1/4),mtr-miR7701-5p(1/4)}; *** MT genes: {Medtr5g069055,Medtr5g069050,Medtr1g091037,Medtr1g109200,Medtr2g096940}		determination of bilateral symmetry
	ureide catabolic process	AAH(mtr-miR5256), ALN(mtr-miR2665); *** Total genes: {AAH, ALN}; *** miRNA Hit: {mtr-miR2665(1/2),mtr-miR5256(1/2)}; *** MT genes: {Medtr2g035405,Medtr2g013060}	cellular response to ionizing radiation	RAD54(mtr-miR172c-5p), RAD9(mtr-miR2638b); *** Total genes: {RAD54, RAD9}; *** miRNA Hit: {mtr-miR172c-5p(1/2),mtr-miR2638b(1/2)}; *** MT genes: {Medtr5g004720,Medtr7g113100}	regulation of posttranscriptional gene silencing	BRM(mtr-miR2619b-5p), DRD1(mtr-miR2650), EMB2770(GeneMania); *** Total genes: {BRM, DRD1, EMB2770}; *** miRNA Hit: {GeneMania(1/3),mtr-miR2619b-5p(1/3),mtr-miR2650(1/3)}; *** MT genes: {Medtr8g030550,Medtr7g078090,Medtr8g037345,Medtr2g437480,Medtr7g068630}						valine biosynthetic process	BCAT3(mtr-miR5212-3p), CSR1(mtr-miR2660); *** Total genes: {BCAT3, CSR1}; *** miRNA Hit: {mtr-miR2660(1/2),mtr-miR5212-3p(1/2)}; *** MT genes: {Medtr5g014960,Medtr2g013120}	positive regulation of cellular catabolic process	AtATG18a(mtr-miR2679a), XRN4(mtr-miR319b-3p, mtr-miR319c-3p, mtr-miR319d-3p); *** Total genes: {AtATG18a, XRN4}; *** miRNA Hit: {mtr-miR2679a(1/2),mtr-miR319b-3p(1/2),mtr-miR319c-3p(1/2),mtr-miR319d-3p(1/2)}; *** MT genes: {Medtr1g083230,Medtr7g114570}	positive regulation of cellular catabolic process	AtATG18a(mtr-miR2679a), XRN4(mtr-miR319b-3p, mtr-miR319c-3p, mtr-miR319d-3p); *** Total genes: {AtATG18a, XRN4}; *** miRNA Hit: {mtr-miR2679a(1/2),mtr-miR319b-3p(1/2),mtr-miR319c-3p(1/2),mtr-miR319d-3p(1/2)}; *** MT genes: {Medtr1g083230,Medtr7g114570}					NADP metabolic process	FBA8(mtr-miR5287a, mtr-miR5287b), PDE345(mtr-miR2593c, mtr-miR2593d, mtr-miR7701-5p), TPI(mtr-miR5287b); *** Total genes: {FBA8, PDE345, TPI}; *** miRNA Hit: {mtr-miR5287b(2/3),mtr-miR2593c(1/3),mtr-miR2593d(1/3),mtr-miR5287a(1/3),mtr-miR7701-5p(1/3)}; *** MT genes: {Medtr5g069055,Medtr5g069050,Medtr1g109200,Medtr2g096940}		embryonic meristem development
	nucleobase catabolic process	AAH(mtr-miR5256), ALN(mtr-miR2665); *** Total genes: {AAH, ALN}; *** miRNA Hit: {mtr-miR2665(1/2),mtr-miR5256(1/2)}; *** MT genes: {Medtr2g035405,Medtr2g013060}	double-strand break repair via synthesis-dependent strand annealing	RAD54(mtr-miR172c-5p), RECA1(mtr-miR5558-3p); *** Total genes: {RAD54, RECA1}; *** miRNA Hit: {mtr-miR172c-5p(1/2),mtr-miR5558-3p(1/2)}; *** MT genes: {Medtr5g004720,Medtr8g461220}	positive regulation of posttranscriptional gene silencing	DRD1(mtr-miR2650), EMB2770(GeneMania); *** Total genes: {DRD1, EMB2770}; *** miRNA Hit: {GeneMania(1/2),mtr-miR2650(1/2)}; *** MT genes: {Medtr8g037345,Medtr2g437480,Medtr7g068630}						meristem initiation	HB-8(mtr-miR166a, mtr-miR166b, mtr-miR166d, mtr-miR166f), PHB(mtr-miR166a, mtr-miR166b, mtr-miR166d, mtr-miR166f), REV(mtr-miR166a, mtr-miR166b, mtr-miR166d, mtr-miR166f); *** Total genes: {HB-8, PHB, REV}; *** miRNA Hit: {mtr-miR166a(3/3),mtr-miR166b(3/3),mtr-miR166d(3/3),mtr-miR166f(3/3)}; *** MT genes: {Medtr3g109800,Medtr2g030130,Medtr4g058970}	RNA catabolic process	AT1G77680(mtr-miR5265), DCP2(mtr-miR2655b), DCP5(mtr-miR2673a), SMG7(GeneMania), XRN4(mtr-miR319b-3p, mtr-miR319c-3p, mtr-miR319d-3p); *** Total genes: {AT1G77680, DCP2, DCP5, SMG7, XRN4}; *** miRNA Hit: {GeneMania(1/5),mtr-miR2655b(1/5),mtr-miR2673a(1/5),mtr-miR319b-3p(1/5),mtr-miR319c-3p(1/5),mtr-miR319d-3p(1/5),mtr-miR5265(1/5)}; *** MT genes: {Medtr5g059080,Medtr5g058810,Medtr6g033535,Medtr1g…	mRNA catabolic process	AT1G77680(mtr-miR5265), DCP2(mtr-miR2655b), DCP5(mtr-miR2673a), XRN4(mtr-miR319b-3p, mtr-miR319c-3p, mtr-miR319d-3p); *** Total genes: {AT1G77680, DCP2, DCP5, XRN4}; *** miRNA Hit: {mtr-miR2655b(1/4),mtr-miR2673a(1/4),mtr-miR319b-3p(1/4),mtr-miR319c-3p(1/4),mtr-miR319d-3p(1/4),mtr-miR5265(1/4)}; *** MT genes: {Medtr5g059080,Medtr5g058810,Medtr6g033535,Medtr1g093860,Medtr7g114570}					ADP metabolic process	FBA8(mtr-miR5287a, mtr-miR5287b), LTA3(mtr-miR5253), PDE345(mtr-miR2593c, mtr-miR2593d, mtr-miR7701-5p), TPI(mtr-miR5287b); *** Total genes: {FBA8, LTA3, PDE345, TPI}; *** miRNA Hit: {mtr-miR5287b(2/4),mtr-miR2593c(1/4),mtr-miR2593d(1/4),mtr-miR5253(1/4),mtr-miR5287a(1/4),mtr-miR7701-5p(1/4)}; *** MT genes: {Medtr5g069055,Medtr5g069050,Medtr1g091037,Medtr1g109200,Medtr2g096940}		embryonic meristem initiation
	purine nucleobase catabolic process	AAH(mtr-miR5256), ALN(mtr-miR2665); *** Total genes: {AAH, ALN}; *** miRNA Hit: {mtr-miR2665(1/2),mtr-miR5256(1/2)}; *** MT genes: {Medtr2g035405,Medtr2g013060}	xylem and phloem pattern formation	AGO1(mtr-miR168a, mtr-miR168c-5p), CAND1(mtr-miR7696a-3p, mtr-miR7696c-3p), MP(mtr-miR2598), REV(mtr-miR166a, mtr-miR166b, mtr-miR166d, mtr-miR166f); *** Total genes: {AGO1, CAND1, MP, REV}; *** miRNA Hit: {mtr-miR166a(1/4),mtr-miR166b(1/4),mtr-miR166d(1/4),mtr-miR166f(1/4),mtr-miR168a(1/4),mtr-miR168c-5p(1/4),mtr-miR2598(1/4),mtr-miR7696a-3p(1/4),mtr-miR7696c-3p(1/4)}; *** MT genes: {Medtr6g4779…	regulation of gene silencing by RNA	BRM(mtr-miR2619b-5p), DRD1(mtr-miR2650), EMB2770(GeneMania); *** Total genes: {BRM, DRD1, EMB2770}; *** miRNA Hit: {GeneMania(1/3),mtr-miR2619b-5p(1/3),mtr-miR2650(1/3)}; *** MT genes: {Medtr8g030550,Medtr7g078090,Medtr8g037345,Medtr2g437480,Medtr7g068630}						specification of axis polarity	PHB(mtr-miR166a, mtr-miR166b, mtr-miR166d, mtr-miR166f), REV(mtr-miR166a, mtr-miR166b, mtr-miR166d, mtr-miR166f); *** Total genes: {PHB, REV}; *** miRNA Hit: {mtr-miR166a(2/2),mtr-miR166b(2/2),mtr-miR166d(2/2),mtr-miR166f(2/2)}; *** MT genes: {Medtr2g030130,Medtr4g058970}	mRNA catabolic process	AT1G77680(mtr-miR5265), DCP2(mtr-miR2655b), DCP5(mtr-miR2673a), SMG7(GeneMania), XRN4(mtr-miR319b-3p, mtr-miR319c-3p, mtr-miR319d-3p); *** Total genes: {AT1G77680, DCP2, DCP5, SMG7, XRN4}; *** miRNA Hit: {GeneMania(1/5),mtr-miR2655b(1/5),mtr-miR2673a(1/5),mtr-miR319b-3p(1/5),mtr-miR319c-3p(1/5),mtr-miR319d-3p(1/5),mtr-miR5265(1/5)}; *** MT genes: {Medtr5g059080,Medtr5g058810,Medtr6g033535,Medtr1g…	miRNA metabolic process	EMB2770(GeneMania), XRN4(mtr-miR319b-3p, mtr-miR319c-3p, mtr-miR319d-3p); *** Total genes: {EMB2770, XRN4}; *** miRNA Hit: {GeneMania(1/2),mtr-miR319b-3p(1/2),mtr-miR319c-3p(1/2),mtr-miR319d-3p(1/2)}; *** MT genes: {Medtr7g068630,Medtr7g114570}					glycolytic process	FBA8(mtr-miR5287a, mtr-miR5287b), LTA3(mtr-miR5253), PDE345(mtr-miR2593c, mtr-miR2593d, mtr-miR7701-5p), TPI(mtr-miR5287b); *** Total genes: {FBA8, LTA3, PDE345, TPI}; *** miRNA Hit: {mtr-miR5287b(2/4),mtr-miR2593c(1/4),mtr-miR2593d(1/4),mtr-miR5253(1/4),mtr-miR5287a(1/4),mtr-miR7701-5p(1/4)}; *** MT genes: {Medtr5g069055,Medtr5g069050,Medtr1g091037,Medtr1g109200,Medtr2g096940}		establishment of protein localization to membrane
	floral whorl development	AFB2(mtr-miR393b-5p), AP2(mtr-miR172a, mtr-miR172c-3p, mtr-miR172d-3p), ARF10(mtr-miR160a, mtr-miR160c), ARPN(mtr-miR408-3p), CEP1(mtr-miR2630q), COI1(mtr-miR2088-3p, mtr-miR5248), MYB26(mtr-miR5240), MYB65(mtr-miR159a, mtr-miR159b, mtr-miR319b-3p, mtr-miR319c-3p, mtr-miR319d-3p, mtr-miR5757), RPL(mtr-miR5746), SPL9(mtr-miR156a, mtr-miR156e, mtr-miR156g-5p, mtr-miR156i-5p, mtr-miR156j), TGA9(mtr-…	cellular response to virus	AGO1(mtr-miR168a, mtr-miR168c-5p), SDE3(mtr-miR2592a-3p, mtr-miR2592bm-3p); *** Total genes: {AGO1, SDE3}; *** miRNA Hit: {mtr-miR168a(1/2),mtr-miR168c-5p(1/2),mtr-miR2592a-3p(1/2),mtr-miR2592bm-3p(1/2)}; *** MT genes: {Medtr6g477980,Medtr2g049990,Medtr5g006890}	regulation of production of small RNA involved in gene silencing by RNA	BRM(mtr-miR2619b-5p), EMB2770(GeneMania); *** Total genes: {BRM, EMB2770}; *** miRNA Hit: {GeneMania(1/2),mtr-miR2619b-5p(1/2)}; *** MT genes: {Medtr8g030550,Medtr7g078090,Medtr7g068630}						determination of bilateral symmetry	PHB(mtr-miR166a, mtr-miR166b, mtr-miR166d, mtr-miR166f), REV(mtr-miR166a, mtr-miR166b, mtr-miR166d, mtr-miR166f); *** Total genes: {PHB, REV}; *** miRNA Hit: {mtr-miR166a(2/2),mtr-miR166b(2/2),mtr-miR166d(2/2),mtr-miR166f(2/2)}; *** MT genes: {Medtr2g030130,Medtr4g058970}	miRNA metabolic process	EMB2770(GeneMania), XRN4(mtr-miR319b-3p, mtr-miR319c-3p, mtr-miR319d-3p); *** Total genes: {EMB2770, XRN4}; *** miRNA Hit: {GeneMania(1/2),mtr-miR319b-3p(1/2),mtr-miR319c-3p(1/2),mtr-miR319d-3p(1/2)}; *** MT genes: {Medtr7g068630,Medtr7g114570}	nuclear-transcribed mRNA catabolic process	AT1G77680(mtr-miR5265), DCP2(mtr-miR2655b), DCP5(mtr-miR2673a), XRN4(mtr-miR319b-3p, mtr-miR319c-3p, mtr-miR319d-3p); *** Total genes: {AT1G77680, DCP2, DCP5, XRN4}; *** miRNA Hit: {mtr-miR2655b(1/4),mtr-miR2673a(1/4),mtr-miR319b-3p(1/4),mtr-miR319c-3p(1/4),mtr-miR319d-3p(1/4),mtr-miR5265(1/4)}; *** MT genes: {Medtr5g059080,Medtr5g058810,Medtr6g033535,Medtr1g093860,Medtr7g114570}								exocytic process
	androecium development	AFB2(mtr-miR393b-5p), ARPN(mtr-miR408-3p), CEP1(mtr-miR2630q), COI1(mtr-miR2088-3p, mtr-miR5248), MYB26(mtr-miR5240), MYB65(mtr-miR159a, mtr-miR159b, mtr-miR319b-3p, mtr-miR319c-3p, mtr-miR319d-3p, mtr-miR5757), SPL9(mtr-miR156a, mtr-miR156e, mtr-miR156g-5p, mtr-miR156i-5p, mtr-miR156j), TGA9(mtr-miR5750), TIR1(mtr-miR393b-5p); *** Total genes: {AFB2, ARPN, CEP1, COI1, MYB26, MYB65, SPL9, TGA9, T…	virus induced gene silencing	AGO1(mtr-miR168a, mtr-miR168c-5p), SDE3(mtr-miR2592a-3p, mtr-miR2592bm-3p); *** Total genes: {AGO1, SDE3}; *** miRNA Hit: {mtr-miR168a(1/2),mtr-miR168c-5p(1/2),mtr-miR2592a-3p(1/2),mtr-miR2592bm-3p(1/2)}; *** MT genes: {Medtr6g477980,Medtr2g049990,Medtr5g006890}	base-excision repair	DME(mtr-miR2086-3p), DML1(mtr-miR2086-3p, mtr-miR2651); *** Total genes: {DME, DML1}; *** miRNA Hit: {mtr-miR2086-3p(2/2),mtr-miR2651(1/2)}; *** MT genes: {Medtr1g061220,Medtr7g103680}						adaxial/abaxial pattern specification	PHB(mtr-miR166a, mtr-miR166b, mtr-miR166d, mtr-miR166f), REV(mtr-miR166a, mtr-miR166b, mtr-miR166d, mtr-miR166f); *** Total genes: {PHB, REV}; *** miRNA Hit: {mtr-miR166a(2/2),mtr-miR166b(2/2),mtr-miR166d(2/2),mtr-miR166f(2/2)}; *** MT genes: {Medtr2g030130,Medtr4g058970}	nuclear-transcribed mRNA catabolic process	AT1G77680(mtr-miR5265), DCP2(mtr-miR2655b), DCP5(mtr-miR2673a), SMG7(GeneMania), XRN4(mtr-miR319b-3p, mtr-miR319c-3p, mtr-miR319d-3p); *** Total genes: {AT1G77680, DCP2, DCP5, SMG7, XRN4}; *** miRNA Hit: {GeneMania(1/5),mtr-miR2655b(1/5),mtr-miR2673a(1/5),mtr-miR319b-3p(1/5),mtr-miR319c-3p(1/5),mtr-miR319d-3p(1/5),mtr-miR5265(1/5)}; *** MT genes: {Medtr5g059080,Medtr5g058810,Medtr6g033535,Medtr1g…	nuclear-transcribed mRNA catabolic process, exonucleolytic	AT1G77680(mtr-miR5265), XRN4(mtr-miR319b-3p, mtr-miR319c-3p, mtr-miR319d-3p); *** Total genes: {AT1G77680, XRN4}; *** miRNA Hit: {mtr-miR319b-3p(1/2),mtr-miR319c-3p(1/2),mtr-miR319d-3p(1/2),mtr-miR5265(1/2)}; *** MT genes: {Medtr5g059080,Medtr5g058810,Medtr7g114570}								exocytosis
	stamen development	AFB2(mtr-miR393b-5p), ARPN(mtr-miR408-3p), CEP1(mtr-miR2630q), COI1(mtr-miR2088-3p, mtr-miR5248), MYB26(mtr-miR5240), MYB65(mtr-miR159a, mtr-miR159b, mtr-miR319b-3p, mtr-miR319c-3p, mtr-miR319d-3p, mtr-miR5757), SPL9(mtr-miR156a, mtr-miR156e, mtr-miR156g-5p, mtr-miR156i-5p, mtr-miR156j), TGA9(mtr-miR5750), TIR1(mtr-miR393b-5p); *** Total genes: {AFB2, ARPN, CEP1, COI1, MYB26, MYB65, SPL9, TGA9, T…	modulation by symbiont of RNA levels in host	AGO1(mtr-miR168a, mtr-miR168c-5p), SDE3(mtr-miR2592a-3p, mtr-miR2592bm-3p); *** Total genes: {AGO1, SDE3}; *** miRNA Hit: {mtr-miR168a(1/2),mtr-miR168c-5p(1/2),mtr-miR2592a-3p(1/2),mtr-miR2592bm-3p(1/2)}; *** MT genes: {Medtr6g477980,Medtr2g049990,Medtr5g006890}	DNA alkylation	DME(mtr-miR2086-3p), DML1(mtr-miR2086-3p, mtr-miR2651), DRD1(mtr-miR2650), EMB2770(GeneMania); *** Total genes: {DME, DML1, DRD1, EMB2770}; *** miRNA Hit: {mtr-miR2086-3p(2/4),GeneMania(1/4),mtr-miR2650(1/4),mtr-miR2651(1/4)}; *** MT genes: {Medtr1g061220,Medtr7g103680,Medtr8g037345,Medtr2g437480,Medtr7g068630}						embryonic meristem initiation	HB-8(mtr-miR166a, mtr-miR166b, mtr-miR166d, mtr-miR166f), PHB(mtr-miR166a, mtr-miR166b, mtr-miR166d, mtr-miR166f); *** Total genes: {HB-8, PHB}; *** miRNA Hit: {mtr-miR166a(2/2),mtr-miR166b(2/2),mtr-miR166d(2/2),mtr-miR166f(2/2)}; *** MT genes: {Medtr3g109800,Medtr2g030130}	nuclear-transcribed mRNA catabolic process, exonucleolytic	AT1G77680(mtr-miR5265), XRN4(mtr-miR319b-3p, mtr-miR319c-3p, mtr-miR319d-3p); *** Total genes: {AT1G77680, XRN4}; *** miRNA Hit: {mtr-miR319b-3p(1/2),mtr-miR319c-3p(1/2),mtr-miR319d-3p(1/2),mtr-miR5265(1/2)}; *** MT genes: {Medtr5g059080,Medtr5g058810,Medtr7g114570}	nuclear-transcribed mRNA catabolic process, deadenylation-independent decay	DCP2(mtr-miR2655b), DCP5(mtr-miR2673a), XRN4(mtr-miR319b-3p, mtr-miR319c-3p, mtr-miR319d-3p); *** Total genes: {DCP2, DCP5, XRN4}; *** miRNA Hit: {mtr-miR2655b(1/3),mtr-miR2673a(1/3),mtr-miR319b-3p(1/3),mtr-miR319c-3p(1/3),mtr-miR319d-3p(1/3)}; *** MT genes: {Medtr6g033535,Medtr1g093860,Medtr7g114570}								gluconeogenesis
	anther development	ARPN(mtr-miR408-3p), CEP1(mtr-miR2630q), COI1(mtr-miR2088-3p, mtr-miR5248), MYB26(mtr-miR5240), MYB65(mtr-miR159a, mtr-miR159b, mtr-miR319b-3p, mtr-miR319c-3p, mtr-miR319d-3p, mtr-miR5757), SPL9(mtr-miR156a, mtr-miR156e, mtr-miR156g-5p, mtr-miR156i-5p, mtr-miR156j), TGA9(mtr-miR5750); *** Total genes: {ARPN, CEP1, COI1, MYB26, MYB65, SPL9, TGA9}; *** miRNA Hit: {mtr-miR156a(1/7),mtr-miR156e(1/7),…	leaf vascular tissue pattern formation	AGO1(mtr-miR168a, mtr-miR168c-5p), MP(mtr-miR2598); *** Total genes: {AGO1, MP}; *** miRNA Hit: {mtr-miR168a(1/2),mtr-miR168c-5p(1/2),mtr-miR2598(1/2)}; *** MT genes: {Medtr6g477980,Medtr1g024025}	miRNA metabolic process	EMB2770(GeneMania), XRN4(mtr-miR319b-3p, mtr-miR319c-3p, mtr-miR319d-3p); *** Total genes: {EMB2770, XRN4}; *** miRNA Hit: {GeneMania(1/2),mtr-miR319b-3p(1/2),mtr-miR319c-3p(1/2),mtr-miR319d-3p(1/2)}; *** MT genes: {Medtr7g068630,Medtr7g114570}						adaxial/abaxial axis specification	PHB(mtr-miR166a, mtr-miR166b, mtr-miR166d, mtr-miR166f), REV(mtr-miR166a, mtr-miR166b, mtr-miR166d, mtr-miR166f); *** Total genes: {PHB, REV}; *** miRNA Hit: {mtr-miR166a(2/2),mtr-miR166b(2/2),mtr-miR166d(2/2),mtr-miR166f(2/2)}; *** MT genes: {Medtr2g030130,Medtr4g058970}	nuclear-transcribed mRNA catabolic process, deadenylation-independent decay	DCP2(mtr-miR2655b), DCP5(mtr-miR2673a), XRN4(mtr-miR319b-3p, mtr-miR319c-3p, mtr-miR319d-3p); *** Total genes: {DCP2, DCP5, XRN4}; *** miRNA Hit: {mtr-miR2655b(1/3),mtr-miR2673a(1/3),mtr-miR319b-3p(1/3),mtr-miR319c-3p(1/3),mtr-miR319d-3p(1/3)}; *** MT genes: {Medtr6g033535,Medtr1g093860,Medtr7g114570}	deadenylation-independent decapping of nuclear-transcribed mRNA	DCP2(mtr-miR2655b), DCP5(mtr-miR2673a), XRN4(mtr-miR319b-3p, mtr-miR319c-3p, mtr-miR319d-3p); *** Total genes: {DCP2, DCP5, XRN4}; *** miRNA Hit: {mtr-miR2655b(1/3),mtr-miR2673a(1/3),mtr-miR319b-3p(1/3),mtr-miR319c-3p(1/3),mtr-miR319d-3p(1/3)}; *** MT genes: {Medtr6g033535,Medtr1g093860,Medtr7g114570}								guanosine-containing compound metabolic process
	carboxylic acid catabolic process	AACT1(mtr-miR2677), AAE3(mtr-miR2655b, mtr-miR2655l), AAS(mtr-miR7701-3p), CYP707A3(mtr-miR2628), D-CDES(mtr-miR2626, mtr-miR2637), ECI1(mtr-miR2619a, mtr-miR2619b-3p), HSPRO2(mtr-miR2629f), PEX10(mtr-miR2671j); *** Total genes: {AACT1, AAE3, AAS, CYP707A3, D-CDES, ECI1, HSPRO2, PEX10}; *** miRNA Hit: {mtr-miR2619a(1/8),mtr-miR2619b-3p(1/8),mtr-miR2626(1/8),mtr-miR2628(1/8),mtr-miR2629f(1/8),mtr-…	branched-chain amino acid metabolic process	BCAT3(mtr-miR5212-3p), CSR1(mtr-miR2660); *** Total genes: {BCAT3, CSR1}; *** miRNA Hit: {mtr-miR2660(1/2),mtr-miR5212-3p(1/2)}; *** MT genes: {Medtr5g014960,Medtr2g013120}	dsRNA fragmentation	BRM(mtr-miR2619b-5p), DRD1(mtr-miR2650), EMB2770(GeneMania); *** Total genes: {BRM, DRD1, EMB2770}; *** miRNA Hit: {GeneMania(1/3),mtr-miR2619b-5p(1/3),mtr-miR2650(1/3)}; *** MT genes: {Medtr8g030550,Medtr7g078090,Medtr8g037345,Medtr2g437480,Medtr7g068630}						polarity specification of adaxial/abaxial axis	PHB(mtr-miR166a, mtr-miR166b, mtr-miR166d, mtr-miR166f), REV(mtr-miR166a, mtr-miR166b, mtr-miR166d, mtr-miR166f); *** Total genes: {PHB, REV}; *** miRNA Hit: {mtr-miR166a(2/2),mtr-miR166b(2/2),mtr-miR166d(2/2),mtr-miR166f(2/2)}; *** MT genes: {Medtr2g030130,Medtr4g058970}	deadenylation-independent decapping of nuclear-transcribed mRNA	DCP2(mtr-miR2655b), DCP5(mtr-miR2673a), XRN4(mtr-miR319b-3p, mtr-miR319c-3p, mtr-miR319d-3p); *** Total genes: {DCP2, DCP5, XRN4}; *** miRNA Hit: {mtr-miR2655b(1/3),mtr-miR2673a(1/3),mtr-miR319b-3p(1/3),mtr-miR319c-3p(1/3),mtr-miR319d-3p(1/3)}; *** MT genes: {Medtr6g033535,Medtr1g093860,Medtr7g114570}	regulation of posttranscriptional gene silencing	BRM(mtr-miR2619b-5p), EMB2770(GeneMania); *** Total genes: {BRM, EMB2770}; *** miRNA Hit: {GeneMania(1/2),mtr-miR2619b-5p(1/2)}; *** MT genes: {Medtr8g030550,Medtr7g078090,Medtr7g068630}								hexose biosynthetic process
	fatty acid oxidation	AACT1(mtr-miR2677), ECI1(mtr-miR2619a, mtr-miR2619b-3p), PEX10(mtr-miR2671j); *** Total genes: {AACT1, ECI1, PEX10}; *** miRNA Hit: {mtr-miR2619a(1/3),mtr-miR2619b-3p(1/3),mtr-miR2671j(1/3),mtr-miR2677(1/3)}; *** MT genes: {Medtr4g134090,Medtr7g024300,Medtr7g024280,Medtr1g015390}	isoleucine metabolic process	BCAT3(mtr-miR5212-3p), CSR1(mtr-miR2660); *** Total genes: {BCAT3, CSR1}; *** miRNA Hit: {mtr-miR2660(1/2),mtr-miR5212-3p(1/2)}; *** MT genes: {Medtr5g014960,Medtr2g013120}	positive regulation of histone modification	DRD1(mtr-miR2650), SDG14(mtr-miR7696c-5p, mtr-miR7696d-5p); *** Total genes: {DRD1, SDG14}; *** miRNA Hit: {mtr-miR2650(1/2),mtr-miR7696c-5p(1/2),mtr-miR7696d-5p(1/2)}; *** MT genes: {Medtr8g037345,Medtr2g437480,Medtr8g027725,Medtr7g117355}						embryonic meristem development	HB-8(mtr-miR166a, mtr-miR166b, mtr-miR166d, mtr-miR166f), PHB(mtr-miR166a, mtr-miR166b, mtr-miR166d, mtr-miR166f); *** Total genes: {HB-8, PHB}; *** miRNA Hit: {mtr-miR166a(2/2),mtr-miR166b(2/2),mtr-miR166d(2/2),mtr-miR166f(2/2)}; *** MT genes: {Medtr3g109800,Medtr2g030130}	RNA transport	HST(mtr-miR319b-5p), NUP1(mtr-miR2623), NUP155(mtr-miR5285b), SMG7(GeneMania); *** Total genes: {HST, NUP1, NUP155, SMG7}; *** miRNA Hit: {GeneMania(1/4),mtr-miR2623(1/4),mtr-miR319b-5p(1/4),mtr-miR5285b(1/4)}; *** MT genes: {Medtr7g114260,Medtr1g040610,Medtr1g090340,Medtr8g105290,Medtr0175s003,Medtr5g089510}	regulation of gene silencing by RNA	BRM(mtr-miR2619b-5p), EMB2770(GeneMania); *** Total genes: {BRM, EMB2770}; *** miRNA Hit: {GeneMania(1/2),mtr-miR2619b-5p(1/2)}; *** MT genes: {Medtr8g030550,Medtr7g078090,Medtr7g068630}								homologous chromosome segregation
	fatty acid catabolic process	AACT1(mtr-miR2677), ECI1(mtr-miR2619a, mtr-miR2619b-3p), PEX10(mtr-miR2671j); *** Total genes: {AACT1, ECI1, PEX10}; *** miRNA Hit: {mtr-miR2619a(1/3),mtr-miR2619b-3p(1/3),mtr-miR2671j(1/3),mtr-miR2677(1/3)}; *** MT genes: {Medtr4g134090,Medtr7g024300,Medtr7g024280,Medtr1g015390}	valine metabolic process	BCAT3(mtr-miR5212-3p), CSR1(mtr-miR2660); *** Total genes: {BCAT3, CSR1}; *** miRNA Hit: {mtr-miR2660(1/2),mtr-miR5212-3p(1/2)}; *** MT genes: {Medtr5g014960,Medtr2g013120}	DNA methylation or demethylation	DME(mtr-miR2086-3p), DML1(mtr-miR2086-3p, mtr-miR2651), DRD1(mtr-miR2650), EMB2770(GeneMania); *** Total genes: {DME, DML1, DRD1, EMB2770}; *** miRNA Hit: {mtr-miR2086-3p(2/4),GeneMania(1/4),mtr-miR2650(1/4),mtr-miR2651(1/4)}; *** MT genes: {Medtr1g061220,Medtr7g103680,Medtr8g037345,Medtr2g437480,Medtr7g068630}						primary shoot apical meristem specification	HB-8(mtr-miR166a, mtr-miR166b, mtr-miR166d, mtr-miR166f), PHB(mtr-miR166a, mtr-miR166b, mtr-miR166d, mtr-miR166f); *** Total genes: {HB-8, PHB}; *** miRNA Hit: {mtr-miR166a(2/2),mtr-miR166b(2/2),mtr-miR166d(2/2),mtr-miR166f(2/2)}; *** MT genes: {Medtr3g109800,Medtr2g030130}	telomere maintenance	SMG7(GeneMania), TRB1(mtr-miR5558-5p); *** Total genes: {SMG7, TRB1}; *** miRNA Hit: {GeneMania(1/2),mtr-miR5558-5p(1/2)}; *** MT genes: {Medtr0175s003,Medtr5g089510,Medtr8g494240,Medtr2g031870,Medtr8g092810}	regulation of production of small RNA involved in gene silencing by RNA	BRM(mtr-miR2619b-5p), EMB2770(GeneMania); *** Total genes: {BRM, EMB2770}; *** miRNA Hit: {GeneMania(1/2),mtr-miR2619b-5p(1/2)}; *** MT genes: {Medtr8g030550,Medtr7g078090,Medtr7g068630}								isoleucine biosynthetic process
	monocarboxylic acid catabolic process	AACT1(mtr-miR2677), CYP707A3(mtr-miR2628), ECI1(mtr-miR2619a, mtr-miR2619b-3p), PEX10(mtr-miR2671j); *** Total genes: {AACT1, CYP707A3, ECI1, PEX10}; *** miRNA Hit: {mtr-miR2619a(1/4),mtr-miR2619b-3p(1/4),mtr-miR2628(1/4),mtr-miR2671j(1/4),mtr-miR2677(1/4)}; *** MT genes: {Medtr4g134090,Medtr8g072260,Medtr5g025610,Medtr7g024300,Medtr7g024280,Medtr1g015390}	branched-chain amino acid biosynthetic process	BCAT3(mtr-miR5212-3p), CSR1(mtr-miR2660); *** Total genes: {BCAT3, CSR1}; *** miRNA Hit: {mtr-miR2660(1/2),mtr-miR5212-3p(1/2)}; *** MT genes: {Medtr5g014960,Medtr2g013120}	production of small RNA involved in gene silencing by RNA	BRM(mtr-miR2619b-5p), DRD1(mtr-miR2650), EMB2770(GeneMania); *** Total genes: {BRM, DRD1, EMB2770}; *** miRNA Hit: {GeneMania(1/3),mtr-miR2619b-5p(1/3),mtr-miR2650(1/3)}; *** MT genes: {Medtr8g030550,Medtr7g078090,Medtr8g037345,Medtr2g437480,Medtr7g068630}						pyrimidine nucleoside metabolic process	NDPK1(mtr-miR5205a), PYRD(GeneMania); *** Total genes: {NDPK1, PYRD}; *** miRNA Hit: {GeneMania(1/2),mtr-miR5205a(1/2)}; *** MT genes: {Medtr8g007235,Medtr1g114530}	nucleic acid transport	HST(mtr-miR319b-5p), NUP1(mtr-miR2623), NUP155(mtr-miR5285b), SMG7(GeneMania); *** Total genes: {HST, NUP1, NUP155, SMG7}; *** miRNA Hit: {GeneMania(1/4),mtr-miR2623(1/4),mtr-miR319b-5p(1/4),mtr-miR5285b(1/4)}; *** MT genes: {Medtr7g114260,Medtr1g040610,Medtr1g090340,Medtr8g105290,Medtr0175s003,Medtr5g089510}	production of miRNAs involved in gene silencing by miRNA	BRM(mtr-miR2619b-5p), EMB2770(GeneMania); *** Total genes: {BRM, EMB2770}; *** miRNA Hit: {GeneMania(1/2),mtr-miR2619b-5p(1/2)}; *** MT genes: {Medtr8g030550,Medtr7g078090,Medtr7g068630}								isoleucine metabolic process
	fatty acid beta-oxidation	AACT1(mtr-miR2677), ECI1(mtr-miR2619a, mtr-miR2619b-3p), PEX10(mtr-miR2671j); *** Total genes: {AACT1, ECI1, PEX10}; *** miRNA Hit: {mtr-miR2619a(1/3),mtr-miR2619b-3p(1/3),mtr-miR2671j(1/3),mtr-miR2677(1/3)}; *** MT genes: {Medtr4g134090,Medtr7g024300,Medtr7g024280,Medtr1g015390}	isoleucine biosynthetic process	BCAT3(mtr-miR5212-3p), CSR1(mtr-miR2660); *** Total genes: {BCAT3, CSR1}; *** miRNA Hit: {mtr-miR2660(1/2),mtr-miR5212-3p(1/2)}; *** MT genes: {Medtr5g014960,Medtr2g013120}	RNA-directed DNA methylation	DRD1(mtr-miR2650), EMB2770(GeneMania); *** Total genes: {DRD1, EMB2770}; *** miRNA Hit: {GeneMania(1/2),mtr-miR2650(1/2)}; *** MT genes: {Medtr8g037345,Medtr2g437480,Medtr7g068630}						ribonucleoside metabolic process	NDPK1(mtr-miR5205a), PYRD(GeneMania), TRM11(mtr-miR2640); *** Total genes: {NDPK1, PYRD, TRM11}; *** miRNA Hit: {GeneMania(1/3),mtr-miR2640(1/3),mtr-miR5205a(1/3)}; *** MT genes: {Medtr8g007235,Medtr1g114530,Medtr4g094315}	RNA export from nucleus	HST(mtr-miR319b-5p), NUP1(mtr-miR2623), NUP155(mtr-miR5285b), SMG7(GeneMania); *** Total genes: {HST, NUP1, NUP155, SMG7}; *** miRNA Hit: {GeneMania(1/4),mtr-miR2623(1/4),mtr-miR319b-5p(1/4),mtr-miR5285b(1/4)}; *** MT genes: {Medtr7g114260,Medtr1g040610,Medtr1g090340,Medtr8g105290,Medtr0175s003,Medtr5g089510}	regulation of gene silencing by miRNA	BRM(mtr-miR2619b-5p), EMB2770(GeneMania); *** Total genes: {BRM, EMB2770}; *** miRNA Hit: {GeneMania(1/2),mtr-miR2619b-5p(1/2)}; *** MT genes: {Medtr8g030550,Medtr7g078090,Medtr7g068630}								mRNA methylation
	jasmonic acid and ethylene-dependent systemic resistance	AT3G14840(mtr-miR5281a), COI1(mtr-miR2088-3p, mtr-miR5248); *** Total genes: {AT3G14840, COI1}; *** miRNA Hit: {mtr-miR2088-3p(1/2),mtr-miR5248(1/2),mtr-miR5281a(1/2)}; *** MT genes: {Medtr5g083910,Medtr2g073640,Medtr2g073650,Medtr2g074990,Medtr2g075010,Medtr2g075060,Medtr2g073600,Medtr2g073630,Medtr2g074840,Medtr8g059605,Medtr2g073560,Medtr2g074980,Medtr8g059615,Medtr5g081870,Medtr3g070140}	valine biosynthetic process	BCAT3(mtr-miR5212-3p), CSR1(mtr-miR2660); *** Total genes: {BCAT3, CSR1}; *** miRNA Hit: {mtr-miR2660(1/2),mtr-miR5212-3p(1/2)}; *** MT genes: {Medtr5g014960,Medtr2g013120}	regulation of histone methylation	DRD1(mtr-miR2650), SDG14(mtr-miR7696c-5p, mtr-miR7696d-5p); *** Total genes: {DRD1, SDG14}; *** miRNA Hit: {mtr-miR2650(1/2),mtr-miR7696c-5p(1/2),mtr-miR7696d-5p(1/2)}; *** MT genes: {Medtr8g037345,Medtr2g437480,Medtr8g027725,Medtr7g117355}						purine nucleoside metabolic process	NDPK1(mtr-miR5205a), TRM11(mtr-miR2640); *** Total genes: {NDPK1, TRM11}; *** miRNA Hit: {mtr-miR2640(1/2),mtr-miR5205a(1/2)}; *** MT genes: {Medtr8g007235,Medtr4g094315}	nuclear export	HST(mtr-miR319b-5p), NUP1(mtr-miR2623), NUP155(mtr-miR5285b), SMG7(GeneMania); *** Total genes: {HST, NUP1, NUP155, SMG7}; *** miRNA Hit: {GeneMania(1/4),mtr-miR2623(1/4),mtr-miR319b-5p(1/4),mtr-miR5285b(1/4)}; *** MT genes: {Medtr7g114260,Medtr1g040610,Medtr1g090340,Medtr8g105290,Medtr0175s003,Medtr5g089510}	regulation of production of miRNAs involved in gene silencing by miRNA	BRM(mtr-miR2619b-5p), EMB2770(GeneMania); *** Total genes: {BRM, EMB2770}; *** miRNA Hit: {GeneMania(1/2),mtr-miR2619b-5p(1/2)}; *** MT genes: {Medtr8g030550,Medtr7g078090,Medtr7g068630}								mRNA modification
	meristem initiation	CUC2(mtr-miR164b, mtr-miR164d), DCP2(mtr-miR2655b), MYB37(mtr-miR2641), NAC1(mtr-miR164b, mtr-miR164d); *** Total genes: {CUC2, DCP2, MYB37, NAC1}; *** miRNA Hit: {mtr-miR164b(2/4),mtr-miR164d(2/4),mtr-miR2641(1/4),mtr-miR2655b(1/4)}; *** MT genes: {Medtr2g078700,Medtr6g033535,Medtr4g057635,Medtr2g064470}	DNA recombination	ASF1B(mtr-miR1509a-3p), GMI1(mtr-miR169l-3p), KU80(mtr-miR5272f), RAD54(mtr-miR172c-5p), RCK(mtr-miR5754), RECA1(mtr-miR5558-3p), RPA70B(mtr-miR2592a-5p); *** Total genes: {ASF1B, GMI1, KU80, RAD54, RCK, RECA1, RPA70B}; *** miRNA Hit: {mtr-miR1509a-3p(1/7),mtr-miR169l-3p(1/7),mtr-miR172c-5p(1/7),mtr-miR2592a-5p(1/7),mtr-miR5272f(1/7),mtr-miR5558-3p(1/7),mtr-miR5754(1/7)}; *** MT genes: {Medtr3g11…	production of miRNAs involved in gene silencing by miRNA	BRM(mtr-miR2619b-5p), EMB2770(GeneMania); *** Total genes: {BRM, EMB2770}; *** miRNA Hit: {GeneMania(1/2),mtr-miR2619b-5p(1/2)}; *** MT genes: {Medtr8g030550,Medtr7g078090,Medtr7g068630}						pyrimidine nucleotide metabolic process	NDPK1(mtr-miR5205a), PYRD(GeneMania); *** Total genes: {NDPK1, PYRD}; *** miRNA Hit: {GeneMania(1/2),mtr-miR5205a(1/2)}; *** MT genes: {Medtr8g007235,Medtr1g114530}	protein export from nucleus	HST(mtr-miR319b-5p), NUP1(mtr-miR2623), SMG7(GeneMania); *** Total genes: {HST, NUP1, SMG7}; *** miRNA Hit: {GeneMania(1/3),mtr-miR2623(1/3),mtr-miR319b-5p(1/3)}; *** MT genes: {Medtr7g114260,Medtr1g040610,Medtr1g090340,Medtr0175s003,Medtr5g089510}										meristem initiation
	embryonic meristem initiation	CUC2(mtr-miR164b, mtr-miR164d), DCP2(mtr-miR2655b), NAC1(mtr-miR164b, mtr-miR164d); *** Total genes: {CUC2, DCP2, NAC1}; *** miRNA Hit: {mtr-miR164b(2/3),mtr-miR164d(2/3),mtr-miR2655b(1/3)}; *** MT genes: {Medtr2g078700,Medtr6g033535,Medtr2g064470}	recombinational repair	ASF1B(mtr-miR1509a-3p), GMI1(mtr-miR169l-3p), RAD54(mtr-miR172c-5p), RECA1(mtr-miR5558-3p); *** Total genes: {ASF1B, GMI1, RAD54, RECA1}; *** miRNA Hit: {mtr-miR1509a-3p(1/4),mtr-miR169l-3p(1/4),mtr-miR172c-5p(1/4),mtr-miR5558-3p(1/4)}; *** MT genes: {Medtr3g118150,Medtr1g008050,Medtr1g007990,Medtr5g004720,Medtr8g461220}	regulation of gene silencing by miRNA	BRM(mtr-miR2619b-5p), DRD1(mtr-miR2650), EMB2770(GeneMania); *** Total genes: {BRM, DRD1, EMB2770}; *** miRNA Hit: {GeneMania(1/3),mtr-miR2619b-5p(1/3),mtr-miR2650(1/3)}; *** MT genes: {Medtr8g030550,Medtr7g078090,Medtr8g037345,Medtr2g437480,Medtr7g068630}						ribonucleoside biosynthetic process	NDPK1(mtr-miR5205a), PYRD(GeneMania); *** Total genes: {NDPK1, PYRD}; *** miRNA Hit: {GeneMania(1/2),mtr-miR5205a(1/2)}; *** MT genes: {Medtr8g007235,Medtr1g114530}	mRNA-containing ribonucleoprotein complex export from nucleus	NUP1(mtr-miR2623), SMG7(GeneMania); *** Total genes: {NUP1, SMG7}; *** miRNA Hit: {GeneMania(1/2),mtr-miR2623(1/2)}; *** MT genes: {Medtr1g040610,Medtr1g090340,Medtr0175s003,Medtr5g089510}										miRNA metabolic process
	secondary shoot formation	CUC2(mtr-miR164b, mtr-miR164d), MYB37(mtr-miR2641), RPL(mtr-miR5746); *** Total genes: {CUC2, MYB37, RPL}; *** miRNA Hit: {mtr-miR164b(1/3),mtr-miR164d(1/3),mtr-miR2641(1/3),mtr-miR5746(1/3)}; *** MT genes: {Medtr2g078700,Medtr4g057635,Medtr4g019450,Medtr7g065050}	double-strand break repair	ASF1B(mtr-miR1509a-3p), GMI1(mtr-miR169l-3p), KU80(mtr-miR5272f), RAD54(mtr-miR172c-5p), RECA1(mtr-miR5558-3p); *** Total genes: {ASF1B, GMI1, KU80, RAD54, RECA1}; *** miRNA Hit: {mtr-miR1509a-3p(1/5),mtr-miR169l-3p(1/5),mtr-miR172c-5p(1/5),mtr-miR5272f(1/5),mtr-miR5558-3p(1/5)}; *** MT genes: {Medtr3g118150,Medtr1g008050,Medtr1g007990,Medtr4g023560,Medtr5g004720,Medtr8g461220}	regulation of production of miRNAs involved in gene silencing by miRNA	BRM(mtr-miR2619b-5p), EMB2770(GeneMania); *** Total genes: {BRM, EMB2770}; *** miRNA Hit: {GeneMania(1/2),mtr-miR2619b-5p(1/2)}; *** MT genes: {Medtr8g030550,Medtr7g078090,Medtr7g068630}						purine ribonucleoside metabolic process	NDPK1(mtr-miR5205a), TRM11(mtr-miR2640); *** Total genes: {NDPK1, TRM11}; *** miRNA Hit: {mtr-miR2640(1/2),mtr-miR5205a(1/2)}; *** MT genes: {Medtr8g007235,Medtr4g094315}	mRNA export from nucleus	NUP1(mtr-miR2623), SMG7(GeneMania); *** Total genes: {NUP1, SMG7}; *** miRNA Hit: {GeneMania(1/2),mtr-miR2623(1/2)}; *** MT genes: {Medtr1g040610,Medtr1g090340,Medtr0175s003,Medtr5g089510}										mitotic cell cycle checkpoint
	shoot axis formation	CUC2(mtr-miR164b, mtr-miR164d), MYB37(mtr-miR2641), RPL(mtr-miR5746); *** Total genes: {CUC2, MYB37, RPL}; *** miRNA Hit: {mtr-miR164b(1/3),mtr-miR164d(1/3),mtr-miR2641(1/3),mtr-miR5746(1/3)}; *** MT genes: {Medtr2g078700,Medtr4g057635,Medtr4g019450,Medtr7g065050}	double-strand break repair via homologous recombination	ASF1B(mtr-miR1509a-3p), GMI1(mtr-miR169l-3p), RAD54(mtr-miR172c-5p), RECA1(mtr-miR5558-3p); *** Total genes: {ASF1B, GMI1, RAD54, RECA1}; *** miRNA Hit: {mtr-miR1509a-3p(1/4),mtr-miR169l-3p(1/4),mtr-miR172c-5p(1/4),mtr-miR5558-3p(1/4)}; *** MT genes: {Medtr3g118150,Medtr1g008050,Medtr1g007990,Medtr5g004720,Medtr8g461220}	positive regulation of histone methylation	DRD1(mtr-miR2650), SDG14(mtr-miR7696c-5p, mtr-miR7696d-5p); *** Total genes: {DRD1, SDG14}; *** miRNA Hit: {mtr-miR2650(1/2),mtr-miR7696c-5p(1/2),mtr-miR7696d-5p(1/2)}; *** MT genes: {Medtr8g037345,Medtr2g437480,Medtr8g027725,Medtr7g117355}						pyrimidine ribonucleoside metabolic process	NDPK1(mtr-miR5205a), PYRD(GeneMania); *** Total genes: {NDPK1, PYRD}; *** miRNA Hit: {GeneMania(1/2),mtr-miR5205a(1/2)}; *** MT genes: {Medtr8g007235,Medtr1g114530}	regulation of posttranscriptional gene silencing	BRM(mtr-miR2619b-5p), EMB2770(GeneMania); *** Total genes: {BRM, EMB2770}; *** miRNA Hit: {GeneMania(1/2),mtr-miR2619b-5p(1/2)}; *** MT genes: {Medtr8g030550,Medtr7g078090,Medtr7g068630}										modulation by virus of host morphology or physiology
	embryonic meristem development	CUC2(mtr-miR164b, mtr-miR164d), DCP2(mtr-miR2655b), NAC1(mtr-miR164b, mtr-miR164d); *** Total genes: {CUC2, DCP2, NAC1}; *** miRNA Hit: {mtr-miR164b(2/3),mtr-miR164d(2/3),mtr-miR2655b(1/3)}; *** MT genes: {Medtr2g078700,Medtr6g033535,Medtr2g064470}	hexose biosynthetic process	FBA8(mtr-miR5287a, mtr-miR5287b), PDE345(mtr-miR2593c, mtr-miR2593d, mtr-miR7701-5p); *** Total genes: {FBA8, PDE345}; *** miRNA Hit: {mtr-miR2593c(1/2),mtr-miR2593d(1/2),mtr-miR5287a(1/2),mtr-miR5287b(1/2),mtr-miR7701-5p(1/2)}; *** MT genes: {Medtr5g069055,Medtr5g069050,Medtr1g109200}								pyrimidine nucleoside biosynthetic process	NDPK1(mtr-miR5205a), PYRD(GeneMania); *** Total genes: {NDPK1, PYRD}; *** miRNA Hit: {GeneMania(1/2),mtr-miR5205a(1/2)}; *** MT genes: {Medtr8g007235,Medtr1g114530}	regulation of gene silencing by RNA	BRM(mtr-miR2619b-5p), EMB2770(GeneMania); *** Total genes: {BRM, EMB2770}; *** miRNA Hit: {GeneMania(1/2),mtr-miR2619b-5p(1/2)}; *** MT genes: {Medtr8g030550,Medtr7g078090,Medtr7g068630}										negative regulation of mitotic cell cycle
	primary shoot apical meristem specification	CUC2(mtr-miR164b, mtr-miR164d), DCP2(mtr-miR2655b), NAC1(mtr-miR164b, mtr-miR164d); *** Total genes: {CUC2, DCP2, NAC1}; *** miRNA Hit: {mtr-miR164b(2/3),mtr-miR164d(2/3),mtr-miR2655b(1/3)}; *** MT genes: {Medtr2g078700,Medtr6g033535,Medtr2g064470}	nucleoside diphosphate metabolic process	FBA8(mtr-miR5287a, mtr-miR5287b), LTA3(mtr-miR5253), NDPK1(mtr-miR5205a), PDE345(mtr-miR2593c, mtr-miR2593d, mtr-miR7701-5p), RNR2A(mtr-miR408-5p); *** Total genes: {FBA8, LTA3, NDPK1, PDE345, RNR2A}; *** miRNA Hit: {mtr-miR2593c(1/5),mtr-miR2593d(1/5),mtr-miR408-5p(1/5),mtr-miR5205a(1/5),mtr-miR5253(1/5),mtr-miR5287a(1/5),mtr-miR5287b(1/5),mtr-miR7701-5p(1/5)}; *** MT genes: {Medtr5g069055,Medtr…								pyrimidine nucleotide biosynthetic process	NDPK1(mtr-miR5205a), PYRD(GeneMania); *** Total genes: {NDPK1, PYRD}; *** miRNA Hit: {GeneMania(1/2),mtr-miR5205a(1/2)}; *** MT genes: {Medtr8g007235,Medtr1g114530}	regulation of production of small RNA involved in gene silencing by RNA	BRM(mtr-miR2619b-5p), EMB2770(GeneMania); *** Total genes: {BRM, EMB2770}; *** miRNA Hit: {GeneMania(1/2),mtr-miR2619b-5p(1/2)}; *** MT genes: {Medtr8g030550,Medtr7g078090,Medtr7g068630}										nuclear export
	aromatic amino acid family metabolic process	AAS(mtr-miR7701-3p), AT1G70570(mtr-miR319a-5p), CYP83B1(mtr-miR2660, mtr-miR5249), HSPRO2(mtr-miR2629f); *** Total genes: {AAS, AT1G70570, CYP83B1, HSPRO2}; *** miRNA Hit: {mtr-miR2629f(1/4),mtr-miR2660(1/4),mtr-miR319a-5p(1/4),mtr-miR5249(1/4),mtr-miR7701-3p(1/4)}; *** MT genes: {Medtr7g098730,Medtr7g098700,Medtr8g069525,Medtr4g026050,Medtr4g026200,Medtr5g045770,Medtr4g025980,Medtr4g025970,Medtr…	gluconeogenesis	FBA8(mtr-miR5287a, mtr-miR5287b), PDE345(mtr-miR2593c, mtr-miR2593d, mtr-miR7701-5p); *** Total genes: {FBA8, PDE345}; *** miRNA Hit: {mtr-miR2593c(1/2),mtr-miR2593d(1/2),mtr-miR5287a(1/2),mtr-miR5287b(1/2),mtr-miR7701-5p(1/2)}; *** MT genes: {Medtr5g069055,Medtr5g069050,Medtr1g109200}								pyrimidine ribonucleotide metabolic process	NDPK1(mtr-miR5205a), PYRD(GeneMania); *** Total genes: {NDPK1, PYRD}; *** miRNA Hit: {GeneMania(1/2),mtr-miR5205a(1/2)}; *** MT genes: {Medtr8g007235,Medtr1g114530}	production of miRNAs involved in gene silencing by miRNA	BRM(mtr-miR2619b-5p), EMB2770(GeneMania); *** Total genes: {BRM, EMB2770}; *** miRNA Hit: {GeneMania(1/2),mtr-miR2619b-5p(1/2)}; *** MT genes: {Medtr8g030550,Medtr7g078090,Medtr7g068630}										nuclear import
	indolalkylamine metabolic process	AT1G70570(mtr-miR319a-5p), CYP83B1(mtr-miR2660, mtr-miR5249), HSPRO2(mtr-miR2629f); *** Total genes: {AT1G70570, CYP83B1, HSPRO2}; *** miRNA Hit: {mtr-miR2629f(1/3),mtr-miR2660(1/3),mtr-miR319a-5p(1/3),mtr-miR5249(1/3)}; *** MT genes: {Medtr8g069525,Medtr4g026050,Medtr4g026200,Medtr5g045770,Medtr4g025980,Medtr4g025970,Medtr5g023680,Medtr7g012860,Medtr0287s006,Medtr7g012330,Medtr4g026030,Medtr5g07…	nucleotide phosphorylation	FBA8(mtr-miR5287a, mtr-miR5287b), LTA3(mtr-miR5253), NDPK1(mtr-miR5205a), PDE345(mtr-miR2593c, mtr-miR2593d, mtr-miR7701-5p); *** Total genes: {FBA8, LTA3, NDPK1, PDE345}; *** miRNA Hit: {mtr-miR2593c(1/4),mtr-miR2593d(1/4),mtr-miR5205a(1/4),mtr-miR5253(1/4),mtr-miR5287a(1/4),mtr-miR5287b(1/4),mtr-miR7701-5p(1/4)}; *** MT genes: {Medtr5g069055,Medtr5g069050,Medtr1g091037,Medtr8g007235,Medtr1g1092…								pyrimidine ribonucleoside biosynthetic process	NDPK1(mtr-miR5205a), PYRD(GeneMania); *** Total genes: {NDPK1, PYRD}; *** miRNA Hit: {GeneMania(1/2),mtr-miR5205a(1/2)}; *** MT genes: {Medtr8g007235,Medtr1g114530}	regulation of gene silencing by miRNA	BRM(mtr-miR2619b-5p), EMB2770(GeneMania); *** Total genes: {BRM, EMB2770}; *** miRNA Hit: {GeneMania(1/2),mtr-miR2619b-5p(1/2)}; *** MT genes: {Medtr8g030550,Medtr7g078090,Medtr7g068630}										nucleic acid transport
	tryptophan metabolic process	AT1G70570(mtr-miR319a-5p), CYP83B1(mtr-miR2660, mtr-miR5249), HSPRO2(mtr-miR2629f); *** Total genes: {AT1G70570, CYP83B1, HSPRO2}; *** miRNA Hit: {mtr-miR2629f(1/3),mtr-miR2660(1/3),mtr-miR319a-5p(1/3),mtr-miR5249(1/3)}; *** MT genes: {Medtr8g069525,Medtr4g026050,Medtr4g026200,Medtr5g045770,Medtr4g025980,Medtr4g025970,Medtr5g023680,Medtr7g012860,Medtr0287s006,Medtr7g012330,Medtr4g026030,Medtr5g07…	nucleoside diphosphate phosphorylation	FBA8(mtr-miR5287a, mtr-miR5287b), LTA3(mtr-miR5253), NDPK1(mtr-miR5205a), PDE345(mtr-miR2593c, mtr-miR2593d, mtr-miR7701-5p); *** Total genes: {FBA8, LTA3, NDPK1, PDE345}; *** miRNA Hit: {mtr-miR2593c(1/4),mtr-miR2593d(1/4),mtr-miR5205a(1/4),mtr-miR5253(1/4),mtr-miR5287a(1/4),mtr-miR5287b(1/4),mtr-miR7701-5p(1/4)}; *** MT genes: {Medtr5g069055,Medtr5g069050,Medtr1g091037,Medtr8g007235,Medtr1g1092…								guanosine-containing compound metabolic process	NDPK1(mtr-miR5205a), TRM11(mtr-miR2640); *** Total genes: {NDPK1, TRM11}; *** miRNA Hit: {mtr-miR2640(1/2),mtr-miR5205a(1/2)}; *** MT genes: {Medtr8g007235,Medtr4g094315}	regulation of production of miRNAs involved in gene silencing by miRNA	BRM(mtr-miR2619b-5p), EMB2770(GeneMania); *** Total genes: {BRM, EMB2770}; *** miRNA Hit: {GeneMania(1/2),mtr-miR2619b-5p(1/2)}; *** MT genes: {Medtr8g030550,Medtr7g078090,Medtr7g068630}										nucleoside diphosphate metabolic process
	aromatic amino acid family catabolic process	AAS(mtr-miR7701-3p), HSPRO2(mtr-miR2629f); *** Total genes: {AAS, HSPRO2}; *** miRNA Hit: {mtr-miR2629f(1/2),mtr-miR7701-3p(1/2)}; *** MT genes: {Medtr7g098730,Medtr7g098700,Medtr3g070230,Medtr5g082150}	pentose-phosphate shunt	FBA8(mtr-miR5287a, mtr-miR5287b), PDE345(mtr-miR2593c, mtr-miR2593d, mtr-miR7701-5p); *** Total genes: {FBA8, PDE345}; *** miRNA Hit: {mtr-miR2593c(1/2),mtr-miR2593d(1/2),mtr-miR5287a(1/2),mtr-miR5287b(1/2),mtr-miR7701-5p(1/2)}; *** MT genes: {Medtr5g069055,Medtr5g069050,Medtr1g109200}								pyrimidine ribonucleotide biosynthetic process	NDPK1(mtr-miR5205a), PYRD(GeneMania); *** Total genes: {NDPK1, PYRD}; *** miRNA Hit: {GeneMania(1/2),mtr-miR5205a(1/2)}; *** MT genes: {Medtr8g007235,Medtr1g114530}												nucleoside diphosphate phosphorylation
	somatic embryogenesis	NF-YA1(mtr-miR169a, mtr-miR169c, mtr-miR169d-5p, mtr-miR169e-5p, mtr-miR169f, mtr-miR169g), NF-YA6(mtr-miR169a, mtr-miR169d-5p, mtr-miR169e-5p, mtr-miR169f, mtr-miR169g, mtr-miR169i); *** Total genes: {NF-YA1, NF-YA6}; *** miRNA Hit: {mtr-miR169a(2/2),mtr-miR169d-5p(2/2),mtr-miR169e-5p(2/2),mtr-miR169f(2/2),mtr-miR169g(2/2),mtr-miR169c(1/2),mtr-miR169i(1/2)}; *** MT genes: {Medtr3g061510,Medtr8g0…	NADP metabolic process	FBA8(mtr-miR5287a, mtr-miR5287b), PDE345(mtr-miR2593c, mtr-miR2593d, mtr-miR7701-5p); *** Total genes: {FBA8, PDE345}; *** miRNA Hit: {mtr-miR2593c(1/2),mtr-miR2593d(1/2),mtr-miR5287a(1/2),mtr-miR5287b(1/2),mtr-miR7701-5p(1/2)}; *** MT genes: {Medtr5g069055,Medtr5g069050,Medtr1g109200}																					nucleotide phosphorylation
	response to nitrate starvation	CEP1(mtr-miR2630q), XIP1(mtr-miR5240); *** Total genes: {CEP1, XIP1}; *** miRNA Hit: {mtr-miR2630q(1/2),mtr-miR5240(1/2)}; *** MT genes: {Medtr3g075390,Medtr4g104370,Medtr3g110840}	RNA transport	HST(mtr-miR319b-5p), NUP1(mtr-miR2623), NUP155(mtr-miR5285b), RAN3(mtr-miR1507-5p); *** Total genes: {HST, NUP1, NUP155, RAN3}; *** miRNA Hit: {mtr-miR1507-5p(1/4),mtr-miR2623(1/4),mtr-miR319b-5p(1/4),mtr-miR5285b(1/4)}; *** MT genes: {Medtr7g114260,Medtr1g040610,Medtr1g090340,Medtr8g105290,Medtr3g107717,Medtr3g107707,Medtr3g107713}																					pentose-phosphate shunt
	inorganic anion transport	ABCI17(mtr-miR5296), CEP1(mtr-miR2630q), MOT1(mtr-miR5214-5p), PHT1;4(mtr-miR399d, mtr-miR399o, mtr-miR399p, mtr-miR399q), SLAH3(mtr-miR5740), SULTR2;1(mtr-miR395e, mtr-miR395g, mtr-miR395h, mtr-miR395k), XIP1(mtr-miR5240); *** Total genes: {ABCI17, CEP1, MOT1, PHT1;4, SLAH3, SULTR2;1, XIP1}; *** miRNA Hit: {mtr-miR2630q(1/7),mtr-miR395e(1/7),mtr-miR395g(1/7),mtr-miR395h(1/7),mtr-miR395k(1/7),mtr…	nucleocytoplasmic transport	AT5G43960(mtr-miR2673a), CRF3(mtr-miR5240), HST(mtr-miR319b-5p), NUP1(mtr-miR2623), NUP155(mtr-miR5285b), RAN3(mtr-miR1507-5p); *** Total genes: {AT5G43960, CRF3, HST, NUP1, NUP155, RAN3}; *** miRNA Hit: {mtr-miR1507-5p(1/6),mtr-miR2623(1/6),mtr-miR2673a(1/6),mtr-miR319b-5p(1/6),mtr-miR5240(1/6),mtr-miR5285b(1/6)}; *** MT genes: {Medtr7g098440,Medtr3g090760,Medtr1g028560,Medtr7g114260,Medtr1g0406…																					polarity specification of adaxial/abaxial axis
	nitrate import	CEP1(mtr-miR2630q), XIP1(mtr-miR5240); *** Total genes: {CEP1, XIP1}; *** miRNA Hit: {mtr-miR2630q(1/2),mtr-miR5240(1/2)}; *** MT genes: {Medtr3g075390,Medtr4g104370,Medtr3g110840}	protein localization to nucleus	CRF3(mtr-miR5240), NUP155(mtr-miR5285b), RAN3(mtr-miR1507-5p); *** Total genes: {CRF3, NUP155, RAN3}; *** miRNA Hit: {mtr-miR1507-5p(1/3),mtr-miR5240(1/3),mtr-miR5285b(1/3)}; *** MT genes: {Medtr3g090760,Medtr1g028560,Medtr8g105290,Medtr3g107717,Medtr3g107707,Medtr3g107713}																					positive regulation of flower development
			nucleic acid transport	HST(mtr-miR319b-5p), NUP1(mtr-miR2623), NUP155(mtr-miR5285b), RAN3(mtr-miR1507-5p); *** Total genes: {HST, NUP1, NUP155, RAN3}; *** miRNA Hit: {mtr-miR1507-5p(1/4),mtr-miR2623(1/4),mtr-miR319b-5p(1/4),mtr-miR5285b(1/4)}; *** MT genes: {Medtr7g114260,Medtr1g040610,Medtr1g090340,Medtr8g105290,Medtr3g107717,Medtr3g107707,Medtr3g107713}																					post-Golgi vesicle-mediated transport
			RNA export from nucleus	HST(mtr-miR319b-5p), NUP1(mtr-miR2623), NUP155(mtr-miR5285b), RAN3(mtr-miR1507-5p); *** Total genes: {HST, NUP1, NUP155, RAN3}; *** miRNA Hit: {mtr-miR1507-5p(1/4),mtr-miR2623(1/4),mtr-miR319b-5p(1/4),mtr-miR5285b(1/4)}; *** MT genes: {Medtr7g114260,Medtr1g040610,Medtr1g090340,Medtr8g105290,Medtr3g107717,Medtr3g107707,Medtr3g107713}																					primary shoot apical meristem specification
			nuclear export	HST(mtr-miR319b-5p), NUP1(mtr-miR2623), NUP155(mtr-miR5285b), RAN3(mtr-miR1507-5p); *** Total genes: {HST, NUP1, NUP155, RAN3}; *** miRNA Hit: {mtr-miR1507-5p(1/4),mtr-miR2623(1/4),mtr-miR319b-5p(1/4),mtr-miR5285b(1/4)}; *** MT genes: {Medtr7g114260,Medtr1g040610,Medtr1g090340,Medtr8g105290,Medtr3g107717,Medtr3g107707,Medtr3g107713}																					production of miRNAs involved in gene silencing by miRNA
			nuclear import	CRF3(mtr-miR5240), NUP155(mtr-miR5285b), RAN3(mtr-miR1507-5p); *** Total genes: {CRF3, NUP155, RAN3}; *** miRNA Hit: {mtr-miR1507-5p(1/3),mtr-miR5240(1/3),mtr-miR5285b(1/3)}; *** MT genes: {Medtr3g090760,Medtr1g028560,Medtr8g105290,Medtr3g107717,Medtr3g107707,Medtr3g107713}																					protein export from nucleus
			protein import into nucleus	CRF3(mtr-miR5240), NUP155(mtr-miR5285b), RAN3(mtr-miR1507-5p); *** Total genes: {CRF3, NUP155, RAN3}; *** miRNA Hit: {mtr-miR1507-5p(1/3),mtr-miR5240(1/3),mtr-miR5285b(1/3)}; *** MT genes: {Medtr3g090760,Medtr1g028560,Medtr8g105290,Medtr3g107717,Medtr3g107707,Medtr3g107713}																					protein import into nucleus
			protein export from nucleus	HST(mtr-miR319b-5p), NUP1(mtr-miR2623), RAN3(mtr-miR1507-5p); *** Total genes: {HST, NUP1, RAN3}; *** miRNA Hit: {mtr-miR1507-5p(1/3),mtr-miR2623(1/3),mtr-miR319b-5p(1/3)}; *** MT genes: {Medtr7g114260,Medtr1g040610,Medtr1g090340,Medtr3g107717,Medtr3g107707,Medtr3g107713}																					protein localization to nucleus
			meristem initiation	ATHB-15(mtr-miR166a, mtr-miR166b, mtr-miR166d, mtr-miR166f), HB-8(mtr-miR166a, mtr-miR166b, mtr-miR166d, mtr-miR166f), PHB(mtr-miR166a, mtr-miR166b, mtr-miR166d, mtr-miR166f), REV(mtr-miR166a, mtr-miR166b, mtr-miR166d, mtr-miR166f); *** Total genes: {ATHB-15, HB-8, PHB, REV}; *** miRNA Hit: {mtr-miR166a(4/4),mtr-miR166b(4/4),mtr-miR166d(4/4),mtr-miR166f(4/4)}; *** MT genes: {Medtr2g101190,Medtr8g…																					protein peptidyl-prolyl isomerization
			specification of axis polarity	HST(mtr-miR319b-5p), KAN2(mtr-miR5563-3p), PHB(mtr-miR166a, mtr-miR166b, mtr-miR166d, mtr-miR166f), REV(mtr-miR166a, mtr-miR166b, mtr-miR166d, mtr-miR166f); *** Total genes: {HST, KAN2, PHB, REV}; *** miRNA Hit: {mtr-miR166a(2/4),mtr-miR166b(2/4),mtr-miR166d(2/4),mtr-miR166f(2/4),mtr-miR319b-5p(1/4),mtr-miR5563-3p(1/4)}; *** MT genes: {Medtr7g114260,Medtr5g029470,Medtr8g066310,Medtr2g030130,Medtr…																					protein targeting to membrane
			determination of bilateral symmetry	ATHB-15(mtr-miR166a, mtr-miR166b, mtr-miR166d, mtr-miR166f), PHB(mtr-miR166a, mtr-miR166b, mtr-miR166d, mtr-miR166f), REV(mtr-miR166a, mtr-miR166b, mtr-miR166d, mtr-miR166f); *** Total genes: {ATHB-15, PHB, REV}; *** miRNA Hit: {mtr-miR166a(3/3),mtr-miR166b(3/3),mtr-miR166d(3/3),mtr-miR166f(3/3)}; *** MT genes: {Medtr2g101190,Medtr8g013980,Medtr2g030130,Medtr4g058970}																					purine nucleoside metabolic process
			adaxial/abaxial pattern specification	AGO1(mtr-miR168a, mtr-miR168c-5p), HST(mtr-miR319b-5p), KAN2(mtr-miR5563-3p), PHB(mtr-miR166a, mtr-miR166b, mtr-miR166d, mtr-miR166f), REV(mtr-miR166a, mtr-miR166b, mtr-miR166d, mtr-miR166f); *** Total genes: {AGO1, HST, KAN2, PHB, REV}; *** miRNA Hit: {mtr-miR166a(2/5),mtr-miR166b(2/5),mtr-miR166d(2/5),mtr-miR166f(2/5),mtr-miR168a(1/5),mtr-miR168c-5p(1/5),mtr-miR319b-5p(1/5),mtr-miR5563-3p(1/5)}…																					purine ribonucleoside metabolic process
			embryonic meristem initiation	HB-8(mtr-miR166a, mtr-miR166b, mtr-miR166d, mtr-miR166f), PHB(mtr-miR166a, mtr-miR166b, mtr-miR166d, mtr-miR166f); *** Total genes: {HB-8, PHB}; *** miRNA Hit: {mtr-miR166a(2/2),mtr-miR166b(2/2),mtr-miR166d(2/2),mtr-miR166f(2/2)}; *** MT genes: {Medtr3g109800,Medtr2g030130}																					pyrimidine nucleoside biosynthetic process
			adaxial/abaxial axis specification	HST(mtr-miR319b-5p), KAN2(mtr-miR5563-3p), PHB(mtr-miR166a, mtr-miR166b, mtr-miR166d, mtr-miR166f), REV(mtr-miR166a, mtr-miR166b, mtr-miR166d, mtr-miR166f); *** Total genes: {HST, KAN2, PHB, REV}; *** miRNA Hit: {mtr-miR166a(2/4),mtr-miR166b(2/4),mtr-miR166d(2/4),mtr-miR166f(2/4),mtr-miR319b-5p(1/4),mtr-miR5563-3p(1/4)}; *** MT genes: {Medtr7g114260,Medtr5g029470,Medtr8g066310,Medtr2g030130,Medtr…																					pyrimidine nucleoside metabolic process
			polarity specification of adaxial/abaxial axis	HST(mtr-miR319b-5p), KAN2(mtr-miR5563-3p), PHB(mtr-miR166a, mtr-miR166b, mtr-miR166d, mtr-miR166f), REV(mtr-miR166a, mtr-miR166b, mtr-miR166d, mtr-miR166f); *** Total genes: {HST, KAN2, PHB, REV}; *** miRNA Hit: {mtr-miR166a(2/4),mtr-miR166b(2/4),mtr-miR166d(2/4),mtr-miR166f(2/4),mtr-miR319b-5p(1/4),mtr-miR5563-3p(1/4)}; *** MT genes: {Medtr7g114260,Medtr5g029470,Medtr8g066310,Medtr2g030130,Medtr…																					pyrimidine nucleotide biosynthetic process
			embryonic meristem development	HB-8(mtr-miR166a, mtr-miR166b, mtr-miR166d, mtr-miR166f), PHB(mtr-miR166a, mtr-miR166b, mtr-miR166d, mtr-miR166f); *** Total genes: {HB-8, PHB}; *** miRNA Hit: {mtr-miR166a(2/2),mtr-miR166b(2/2),mtr-miR166d(2/2),mtr-miR166f(2/2)}; *** MT genes: {Medtr3g109800,Medtr2g030130}																					pyrimidine nucleotide metabolic process
			primary shoot apical meristem specification	HB-8(mtr-miR166a, mtr-miR166b, mtr-miR166d, mtr-miR166f), PHB(mtr-miR166a, mtr-miR166b, mtr-miR166d, mtr-miR166f); *** Total genes: {HB-8, PHB}; *** miRNA Hit: {mtr-miR166a(2/2),mtr-miR166b(2/2),mtr-miR166d(2/2),mtr-miR166f(2/2)}; *** MT genes: {Medtr3g109800,Medtr2g030130}																					pyrimidine ribonucleoside biosynthetic process
			plant-type ovary development	ATHB-15(mtr-miR166a, mtr-miR166b, mtr-miR166d, mtr-miR166f), KAN2(mtr-miR5563-3p), OVA9(mtr-miR5222), PHB(mtr-miR166a, mtr-miR166b, mtr-miR166d, mtr-miR166f); *** Total genes: {ATHB-15, KAN2, OVA9, PHB}; *** miRNA Hit: {mtr-miR166a(2/4),mtr-miR166b(2/4),mtr-miR166d(2/4),mtr-miR166f(2/4),mtr-miR5222(1/4),mtr-miR5563-3p(1/4)}; *** MT genes: {Medtr2g101190,Medtr8g013980,Medtr5g029470,Medtr8g066310,M…																					pyrimidine ribonucleoside metabolic process
			plant ovule development	ATHB-15(mtr-miR166a, mtr-miR166b, mtr-miR166d, mtr-miR166f), KAN2(mtr-miR5563-3p), OVA9(mtr-miR5222), PHB(mtr-miR166a, mtr-miR166b, mtr-miR166d, mtr-miR166f); *** Total genes: {ATHB-15, KAN2, OVA9, PHB}; *** miRNA Hit: {mtr-miR166a(2/4),mtr-miR166b(2/4),mtr-miR166d(2/4),mtr-miR166f(2/4),mtr-miR5222(1/4),mtr-miR5563-3p(1/4)}; *** MT genes: {Medtr2g101190,Medtr8g013980,Medtr5g029470,Medtr8g066310,M…																					pyrimidine ribonucleotide biosynthetic process
			integument development	ATHB-15(mtr-miR166a, mtr-miR166b, mtr-miR166d, mtr-miR166f), PHB(mtr-miR166a, mtr-miR166b, mtr-miR166d, mtr-miR166f); *** Total genes: {ATHB-15, PHB}; *** miRNA Hit: {mtr-miR166a(2/2),mtr-miR166b(2/2),mtr-miR166d(2/2),mtr-miR166f(2/2)}; *** MT genes: {Medtr2g101190,Medtr8g013980,Medtr2g030130}																					pyrimidine ribonucleotide metabolic process
			pyrimidine nucleoside metabolic process	NDPK1(mtr-miR5205a), PYRD(GeneMania); *** Total genes: {NDPK1, PYRD}; *** miRNA Hit: {GeneMania(1/2),mtr-miR5205a(1/2)}; *** MT genes: {Medtr8g007235,Medtr1g114530}																					regulation of gene silencing
			ribonucleoside metabolic process	NDPK1(mtr-miR5205a), PYRD(GeneMania), TRM11(mtr-miR2640); *** Total genes: {NDPK1, PYRD, TRM11}; *** miRNA Hit: {GeneMania(1/3),mtr-miR2640(1/3),mtr-miR5205a(1/3)}; *** MT genes: {Medtr8g007235,Medtr1g114530,Medtr4g094315}																					regulation of gene silencing by RNA
			purine nucleoside metabolic process	NDPK1(mtr-miR5205a), TRM11(mtr-miR2640); *** Total genes: {NDPK1, TRM11}; *** miRNA Hit: {mtr-miR2640(1/2),mtr-miR5205a(1/2)}; *** MT genes: {Medtr8g007235,Medtr4g094315}																					regulation of gene silencing by miRNA
			pyrimidine nucleotide metabolic process	NDPK1(mtr-miR5205a), PYRD(GeneMania); *** Total genes: {NDPK1, PYRD}; *** miRNA Hit: {GeneMania(1/2),mtr-miR5205a(1/2)}; *** MT genes: {Medtr8g007235,Medtr1g114530}																					regulation of posttranscriptional gene silencing
			ribonucleoside biosynthetic process	NDPK1(mtr-miR5205a), PYRD(GeneMania); *** Total genes: {NDPK1, PYRD}; *** miRNA Hit: {GeneMania(1/2),mtr-miR5205a(1/2)}; *** MT genes: {Medtr8g007235,Medtr1g114530}																					regulation of production of miRNAs involved in gene silencing by miRNA
			purine ribonucleoside metabolic process	NDPK1(mtr-miR5205a), TRM11(mtr-miR2640); *** Total genes: {NDPK1, TRM11}; *** miRNA Hit: {mtr-miR2640(1/2),mtr-miR5205a(1/2)}; *** MT genes: {Medtr8g007235,Medtr4g094315}																					regulation of production of small RNA involved in gene silencing by RNA
			pyrimidine ribonucleoside metabolic process	NDPK1(mtr-miR5205a), PYRD(GeneMania); *** Total genes: {NDPK1, PYRD}; *** miRNA Hit: {GeneMania(1/2),mtr-miR5205a(1/2)}; *** MT genes: {Medtr8g007235,Medtr1g114530}																					ribonucleoside biosynthetic process
			pyrimidine nucleoside biosynthetic process	NDPK1(mtr-miR5205a), PYRD(GeneMania); *** Total genes: {NDPK1, PYRD}; *** miRNA Hit: {GeneMania(1/2),mtr-miR5205a(1/2)}; *** MT genes: {Medtr8g007235,Medtr1g114530}																					ribonucleoside metabolic process
			pyrimidine nucleotide biosynthetic process	NDPK1(mtr-miR5205a), PYRD(GeneMania); *** Total genes: {NDPK1, PYRD}; *** miRNA Hit: {GeneMania(1/2),mtr-miR5205a(1/2)}; *** MT genes: {Medtr8g007235,Medtr1g114530}																					specification of axis polarity
			pyrimidine ribonucleotide metabolic process	NDPK1(mtr-miR5205a), PYRD(GeneMania); *** Total genes: {NDPK1, PYRD}; *** miRNA Hit: {GeneMania(1/2),mtr-miR5205a(1/2)}; *** MT genes: {Medtr8g007235,Medtr1g114530}																					telomere maintenance
			pyrimidine ribonucleoside biosynthetic process	NDPK1(mtr-miR5205a), PYRD(GeneMania); *** Total genes: {NDPK1, PYRD}; *** miRNA Hit: {GeneMania(1/2),mtr-miR5205a(1/2)}; *** MT genes: {Medtr8g007235,Medtr1g114530}																					valine biosynthetic process
			guanosine-containing compound metabolic process	NDPK1(mtr-miR5205a), TRM11(mtr-miR2640); *** Total genes: {NDPK1, TRM11}; *** miRNA Hit: {mtr-miR2640(1/2),mtr-miR5205a(1/2)}; *** MT genes: {Medtr8g007235,Medtr4g094315}																					valine metabolic process
			pyrimidine ribonucleotide biosynthetic process	NDPK1(mtr-miR5205a), PYRD(GeneMania); *** Total genes: {NDPK1, PYRD}; *** miRNA Hit: {GeneMania(1/2),mtr-miR5205a(1/2)}; *** MT genes: {Medtr8g007235,Medtr1g114530}																					vesicle docking involved in exocytosis
