# Supplementary material for: A Bioinformatics Approach to Explore MicroRNAs as Tools to Bridge Pathways Between Plants and Animals. Is DNA Damage Response (DDR) a Potential Target Process?
Source: Front Plant Sci. 2019 Nov 26;10:1535. doi: 10.3389/fpls.2019.01535 (PMC6901925; doi:10.3389/fpls.2019.01535)
Supplement: Supplementary file 4 [file Table_4.xlsx]

## Sheet: M. truncatula network analysis 
List of M. truncatula Biological Process GO terms enriched considering all the found clusters (GO Terms column). Genes relative to each term and the miRNAs (in brackets) targeting each gene (Genes and associated miRNAs column). The "interactor" label refers to the fact that the gene is not in the list of miRNA targets but it has been included by the network reconstruction algorithm as interactor.
GO Terms	Genes and associated miRNAs
unidimensional cell growth	Medtr1g094740(Interactor),Medtr7g069480(mtr-miR395k),Medtr7g114570(mtr-miR319b-3p); *** Total genes: {Medtr1g094740,Medtr7g069480,Medtr7g114570} *** miRNA Hit: mtr-miR319b-3p(1/3),mtr-miR395k(1/3),Interactor(1/3)}
pseudouridine synthesis	Medtr4g131200(Interactor),Medtr4g131220(mtr-miR5740),Medtr4g131270(mtr-miR2637); *** Total genes: {Medtr4g131200,Medtr4g131220,Medtr4g131270} *** miRNA Hit: mtr-miR2637(1/3),mtr-miR5740(1/3),Interactor(1/3)}
mRNA metabolic process	Medtr2g005450(Interactor),Medtr2g013130(Interactor),Medtr2g030450(Interactor),Medtr3g028140(Interactor),Medtr3g077320(mtr-miR2629f),Medtr3g104670(Interactor),Medtr4g100970(Interactor),Medtr5g007880(Interactor),Medtr5g059080(mtr-miR5265),Medtr6g043520(Interactor),Medtr7g114570(mtr-miR319b-3p),Medtr8g077840(Interactor); *** Total genes: {Medtr2g005450,Medtr2g013130,Medtr2g030450,Medtr3g028140,Medtr…
mRNA processing	Medtr2g005450(Interactor),Medtr2g013130(Interactor),Medtr2g030450(Interactor),Medtr3g028140(Interactor),Medtr3g077320(mtr-miR2629f),Medtr3g104670(Interactor),Medtr4g100970(Interactor),Medtr6g043520(Interactor),Medtr8g077840(Interactor); *** Total genes: {Medtr2g005450,Medtr2g013130,Medtr2g030450,Medtr3g028140,Medtr3g077320,Medtr3g104670,Medtr4g100970,Medtr6g043520,Medtr8g077840} *** miRNA Hit: mt…
RNA splicing	Medtr2g005450(Interactor),Medtr2g030450(Interactor),Medtr3g077320(mtr-miR2629f),Medtr3g104670(Interactor),Medtr4g100970(Interactor),Medtr8g077840(Interactor); *** Total genes: {Medtr2g005450,Medtr2g030450,Medtr3g077320,Medtr3g104670,Medtr4g100970,Medtr8g077840} *** miRNA Hit: mtr-miR2629f(1/6),Interactor(5/6)}
RNA splicing, via transesterification reactions	Medtr2g005450(Interactor),Medtr2g030450(Interactor),Medtr3g077320(mtr-miR2629f),Medtr3g104670(Interactor),Medtr4g100970(Interactor),Medtr8g077840(Interactor); *** Total genes: {Medtr2g005450,Medtr2g030450,Medtr3g077320,Medtr3g104670,Medtr4g100970,Medtr8g077840} *** miRNA Hit: mtr-miR2629f(1/6),Interactor(5/6)}
RNA splicing, via transesterification reactions with bulged adenosine as nucleophile	Medtr2g005450(Interactor),Medtr2g030450(Interactor),Medtr3g077320(mtr-miR2629f),Medtr3g104670(Interactor),Medtr4g100970(Interactor),Medtr8g077840(Interactor); *** Total genes: {Medtr2g005450,Medtr2g030450,Medtr3g077320,Medtr3g104670,Medtr4g100970,Medtr8g077840} *** miRNA Hit: mtr-miR2629f(1/6),Interactor(5/6)}
mRNA splicing, via spliceosome	Medtr2g005450(Interactor),Medtr2g030450(Interactor),Medtr3g077320(mtr-miR2629f),Medtr3g104670(Interactor),Medtr4g100970(Interactor),Medtr8g077840(Interactor); *** Total genes: {Medtr2g005450,Medtr2g030450,Medtr3g077320,Medtr3g104670,Medtr4g100970,Medtr8g077840} *** miRNA Hit: mtr-miR2629f(1/6),Interactor(5/6)}
histone modification	Medtr1g086590(mtr-miR395e),Medtr1g094740(Interactor),Medtr3g077160(Interactor),Medtr4g005050(Interactor),Medtr4g108080(mtr-miR156a),Medtr5g015680(Interactor),Medtr7g109870(Interactor); *** Total genes: {Medtr1g086590,Medtr1g094740,Medtr3g077160,Medtr4g005050,Medtr4g108080,Medtr5g015680,Medtr7g109870} *** miRNA Hit: mtr-miR156a(1/7),mtr-miR395e(1/7),Interactor(5/7)}
protein acylation	Medtr1g086590(mtr-miR395e),Medtr4g005050(Interactor),Medtr5g015680(Interactor),Medtr7g109870(Interactor); *** Total genes: {Medtr1g086590,Medtr4g005050,Medtr5g015680,Medtr7g109870} *** miRNA Hit: mtr-miR395e(1/4),Interactor(3/4)}
protein acetylation	Medtr1g086590(mtr-miR395e),Medtr4g005050(Interactor),Medtr5g015680(Interactor),Medtr7g109870(Interactor); *** Total genes: {Medtr1g086590,Medtr4g005050,Medtr5g015680,Medtr7g109870} *** miRNA Hit: mtr-miR395e(1/4),Interactor(3/4)}
internal protein amino acid acetylation	Medtr1g086590(mtr-miR395e),Medtr4g005050(Interactor),Medtr5g015680(Interactor),Medtr7g109870(Interactor); *** Total genes: {Medtr1g086590,Medtr4g005050,Medtr5g015680,Medtr7g109870} *** miRNA Hit: mtr-miR395e(1/4),Interactor(3/4)}
peptidyl-lysine acetylation	Medtr1g086590(mtr-miR395e),Medtr4g005050(Interactor),Medtr5g015680(Interactor),Medtr7g109870(Interactor); *** Total genes: {Medtr1g086590,Medtr4g005050,Medtr5g015680,Medtr7g109870} *** miRNA Hit: mtr-miR395e(1/4),Interactor(3/4)}
histone acetylation	Medtr1g086590(mtr-miR395e),Medtr4g005050(Interactor),Medtr5g015680(Interactor),Medtr7g109870(Interactor); *** Total genes: {Medtr1g086590,Medtr4g005050,Medtr5g015680,Medtr7g109870} *** miRNA Hit: mtr-miR395e(1/4),Interactor(3/4)}
internal peptidyl-lysine acetylation	Medtr1g086590(mtr-miR395e),Medtr4g005050(Interactor),Medtr5g015680(Interactor),Medtr7g109870(Interactor); *** Total genes: {Medtr1g086590,Medtr4g005050,Medtr5g015680,Medtr7g109870} *** miRNA Hit: mtr-miR395e(1/4),Interactor(3/4)}
aerobic respiration	Medtr1g064070(Interactor),Medtr1g087900(Interactor),Medtr8g074030(mtr-miR7701-5p); *** Total genes: {Medtr1g064070,Medtr1g087900,Medtr8g074030} *** miRNA Hit: mtr-miR7701-5p(1/3),Interactor(2/3)}
tricarboxylic acid cycle	Medtr1g064070(Interactor),Medtr1g087900(Interactor),Medtr8g074030(mtr-miR7701-5p); *** Total genes: {Medtr1g064070,Medtr1g087900,Medtr8g074030} *** miRNA Hit: mtr-miR7701-5p(1/3),Interactor(2/3)}
tricarboxylic acid metabolic process	Medtr1g064070(Interactor),Medtr1g087900(Interactor),Medtr8g074030(mtr-miR7701-5p); *** Total genes: {Medtr1g064070,Medtr1g087900,Medtr8g074030} *** miRNA Hit: mtr-miR7701-5p(1/3),Interactor(2/3)}
citrate metabolic process	Medtr1g064070(Interactor),Medtr1g087900(Interactor),Medtr8g074030(mtr-miR7701-5p); *** Total genes: {Medtr1g064070,Medtr1g087900,Medtr8g074030} *** miRNA Hit: mtr-miR7701-5p(1/3),Interactor(2/3)}
protein glycosylation	Medtr4g086010(mtr-miR5249),Medtr7g084010(Interactor),Medtr8g099840(mtr-miR5240); *** Total genes: {Medtr4g086010,Medtr7g084010,Medtr8g099840} *** miRNA Hit: mtr-miR5240(1/3),mtr-miR5249(1/3),Interactor(1/3)}
glycoprotein biosynthetic process	Medtr4g086010(mtr-miR5249),Medtr7g084010(Interactor),Medtr8g099840(mtr-miR5240); *** Total genes: {Medtr4g086010,Medtr7g084010,Medtr8g099840} *** miRNA Hit: mtr-miR5240(1/3),mtr-miR5249(1/3),Interactor(1/3)}
secretion by cell	Medtr1g021680(Interactor),Medtr1g090620(Interactor),Medtr4g102120(mtr-miR5559-3p),Medtr8g023330(mtr-miR5558-3p); *** Total genes: {Medtr1g021680,Medtr1g090620,Medtr4g102120,Medtr8g023330} *** miRNA Hit: mtr-miR5558-3p(1/4),mtr-miR5559-3p(1/4),Interactor(2/4)}
exocytosis	Medtr1g021680(Interactor),Medtr1g090620(Interactor),Medtr4g102120(mtr-miR5559-3p),Medtr8g023330(mtr-miR5558-3p); *** Total genes: {Medtr1g021680,Medtr1g090620,Medtr4g102120,Medtr8g023330} *** miRNA Hit: mtr-miR5558-3p(1/4),mtr-miR5559-3p(1/4),Interactor(2/4)}
hormone-mediated signaling pathway	Medtr1g094960(mtr-miR160a),Medtr2g087530(Interactor),Medtr2g101500(Interactor),Medtr3g064050(mtr-miR156a),Medtr3g073420(mtr-miR160a),Medtr5g067350(Interactor),Medtr7g091260(Interactor),Medtr8g103030(Interactor); *** Total genes: {Medtr1g094960,Medtr2g087530,Medtr2g101500,Medtr3g064050,Medtr3g073420,Medtr5g067350,Medtr7g091260,Medtr8g103030} *** miRNA Hit: ,Interactor(6/8)}
cellular response to auxin stimulus	Medtr1g094960(mtr-miR160a),Medtr2g101500(Interactor),Medtr3g064050(mtr-miR156a),Medtr3g073420(mtr-miR160a),Medtr5g067350(Interactor),Medtr8g103030(Interactor); *** Total genes: {Medtr1g094960,Medtr2g101500,Medtr3g064050,Medtr3g073420,Medtr5g067350,Medtr8g103030} *** miRNA Hit: ,Interactor(4/6)}
auxin-activated signaling pathway	Medtr1g094960(mtr-miR160a),Medtr2g101500(Interactor),Medtr3g064050(mtr-miR156a),Medtr3g073420(mtr-miR160a),Medtr5g067350(Interactor),Medtr8g103030(Interactor); *** Total genes: {Medtr1g094960,Medtr2g101500,Medtr3g064050,Medtr3g073420,Medtr5g067350,Medtr8g103030} *** miRNA Hit: ,Interactor(4/6)}
folic acid-containing compound metabolic process	Medtr3g069160(mtr-miR2662),Medtr3g069180(Interactor),Medtr7g100940(Interactor); *** Total genes: {Medtr3g069160,Medtr3g069180,Medtr7g100940} *** miRNA Hit: mtr-miR2662(1/3),Interactor(2/3)}
folic acid-containing compound biosynthetic process	Medtr3g069160(mtr-miR2662),Medtr3g069180(Interactor),Medtr7g100940(Interactor); *** Total genes: {Medtr3g069160,Medtr3g069180,Medtr7g100940} *** miRNA Hit: mtr-miR2662(1/3),Interactor(2/3)}
tetrahydrofolylpolyglutamate metabolic process	Medtr3g069160(mtr-miR2662),Medtr3g069180(Interactor),Medtr7g100940(Interactor); *** Total genes: {Medtr3g069160,Medtr3g069180,Medtr7g100940} *** miRNA Hit: mtr-miR2662(1/3),Interactor(2/3)}
tetrahydrofolylpolyglutamate biosynthetic process	Medtr3g069160(mtr-miR2662),Medtr3g069180(Interactor),Medtr7g100940(Interactor); *** Total genes: {Medtr3g069160,Medtr3g069180,Medtr7g100940} *** miRNA Hit: mtr-miR2662(1/3),Interactor(2/3)}
polysaccharide biosynthetic process	Medtr1g102430(Interactor),Medtr1g116470(Interactor),Medtr3g107930(mtr-miR5230),Medtr4g077910(Interactor),Medtr5g026510(Interactor),Medtr7g074680(Interactor),Medtr7g079490(Interactor),Medtr7g109200(mtr-miR2673a); *** Total genes: {Medtr1g102430,Medtr1g116470,Medtr3g107930,Medtr4g077910,Medtr5g026510,Medtr7g074680,Medtr7g079490,Medtr7g109200} *** miRNA Hit: mtr-miR2673a(1/8),mtr-miR5230(1/8),Intera…
cellular polysaccharide biosynthetic process	Medtr1g102430(Interactor),Medtr1g116470(Interactor),Medtr4g077910(Interactor),Medtr5g026510(Interactor),Medtr7g079490(Interactor),Medtr7g109200(mtr-miR2673a); *** Total genes: {Medtr1g102430,Medtr1g116470,Medtr4g077910,Medtr5g026510,Medtr7g079490,Medtr7g109200} *** miRNA Hit: mtr-miR2673a(1/6),Interactor(5/6)}
glucan biosynthetic process	Medtr1g102430(Interactor),Medtr1g116470(Interactor),Medtr4g077910(Interactor),Medtr5g026510(Interactor),Medtr7g079490(Interactor),Medtr7g109200(mtr-miR2673a); *** Total genes: {Medtr1g102430,Medtr1g116470,Medtr4g077910,Medtr5g026510,Medtr7g079490,Medtr7g109200} *** miRNA Hit: mtr-miR2673a(1/6),Interactor(5/6)}
beta-glucan metabolic process	Medtr1g116470(Interactor),Medtr4g077910(Interactor),Medtr5g026510(Interactor),Medtr7g079490(Interactor),Medtr7g109200(mtr-miR2673a); *** Total genes: {Medtr1g116470,Medtr4g077910,Medtr5g026510,Medtr7g079490,Medtr7g109200} *** miRNA Hit: mtr-miR2673a(1/5),Interactor(4/5)}
cellulose metabolic process	Medtr4g077910(Interactor),Medtr5g026510(Interactor),Medtr7g079490(Interactor),Medtr7g109200(mtr-miR2673a); *** Total genes: {Medtr4g077910,Medtr5g026510,Medtr7g079490,Medtr7g109200} *** miRNA Hit: mtr-miR2673a(1/4),Interactor(3/4)}
beta-glucan biosynthetic process	Medtr1g116470(Interactor),Medtr4g077910(Interactor),Medtr5g026510(Interactor),Medtr7g079490(Interactor),Medtr7g109200(mtr-miR2673a); *** Total genes: {Medtr1g116470,Medtr4g077910,Medtr5g026510,Medtr7g079490,Medtr7g109200} *** miRNA Hit: mtr-miR2673a(1/5),Interactor(4/5)}
cellulose biosynthetic process	Medtr4g077910(Interactor),Medtr5g026510(Interactor),Medtr7g079490(Interactor),Medtr7g109200(mtr-miR2673a); *** Total genes: {Medtr4g077910,Medtr5g026510,Medtr7g079490,Medtr7g109200} *** miRNA Hit: mtr-miR2673a(1/4),Interactor(3/4)}
thylakoid membrane organization	Medtr1g072270(Interactor),Medtr7g108300(mtr-miR5212-3p),Medtr8g101390(Interactor); *** Total genes: {Medtr1g072270,Medtr7g108300,Medtr8g101390} *** miRNA Hit: mtr-miR5212-3p(1/3),Interactor(2/3)}
fruit development	Medtr3g083180(Interactor),Medtr3g100910(Interactor),Medtr5g041630(mtr-miR171h),Medtr8g101390(Interactor); *** Total genes: {Medtr3g083180,Medtr3g100910,Medtr5g041630,Medtr8g101390} *** miRNA Hit: mtr-miR171h(1/4),Interactor(3/4)}
seed development	Medtr3g083180(Interactor),Medtr3g100910(Interactor),Medtr5g041630(mtr-miR171h),Medtr8g101390(Interactor); *** Total genes: {Medtr3g083180,Medtr3g100910,Medtr5g041630,Medtr8g101390} *** miRNA Hit: mtr-miR171h(1/4),Interactor(3/4)}
embryo development ending in seed dormancy	Medtr3g083180(Interactor),Medtr5g041630(mtr-miR171h),Medtr8g101390(Interactor); *** Total genes: {Medtr3g083180,Medtr5g041630,Medtr8g101390} *** miRNA Hit: mtr-miR171h(1/3),Interactor(2/3)}
amino acid activation	Medtr1g113700(Interactor),Medtr3g083180(Interactor),Medtr3g100910(Interactor),Medtr4g127770(Interactor),Medtr7g083030(mtr-miR2657); *** Total genes: {Medtr1g113700,Medtr3g083180,Medtr3g100910,Medtr4g127770,Medtr7g083030} *** miRNA Hit: mtr-miR2657(1/5),Interactor(4/5)}
tRNA aminoacylation	Medtr1g113700(Interactor),Medtr3g083180(Interactor),Medtr3g100910(Interactor),Medtr4g127770(Interactor),Medtr7g083030(mtr-miR2657); *** Total genes: {Medtr1g113700,Medtr3g083180,Medtr3g100910,Medtr4g127770,Medtr7g083030} *** miRNA Hit: mtr-miR2657(1/5),Interactor(4/5)}
tRNA aminoacylation for protein translation	Medtr1g113700(Interactor),Medtr3g083180(Interactor),Medtr3g100910(Interactor),Medtr4g127770(Interactor),Medtr7g083030(mtr-miR2657); *** Total genes: {Medtr1g113700,Medtr3g083180,Medtr3g100910,Medtr4g127770,Medtr7g083030} *** miRNA Hit: mtr-miR2657(1/5),Interactor(4/5)}
DNA-dependent DNA replication	Medtr1g084020(Interactor),Medtr3g062490(Interactor),Medtr4g106540(mtr-miR5741a); *** Total genes: {Medtr1g084020,Medtr3g062490,Medtr4g106540} *** miRNA Hit: mtr-miR5741a(1/3),Interactor(2/3)}
